# Supplementary material for: Patterns of fear of crime: A mixed-methods exploration of the model of experiential and expressive fear of crime
Source: PLoS One. 2025 Sep 2;20(9):e0329493. doi: 10.1371/journal.pone.0329493 (PMC12404561; doi:10.1371/journal.pone.0329493)
Supplement: S1 File — (ZIP) [file pone.0329493.s002.zip]

Archive with 1 entries (1 files):
- Database SPIP2022.csv
