# Supplementary material for: Patterns of fear of crime: A mixed-methods exploration of the model of experiential and expressive fear of crime
Source: PLoS One. 2025 Sep 2;20(9):e0329493. doi: 10.1371/journal.pone.0329493 (PMC12404561; doi:10.1371/journal.pone.0329493)
Supplement: S1 File — (ZIP) [file pone.0329493.s002.zip › Database SPIP2022.csv]

UID_spip	Q01_1	Q01_2	Q01_3	Q01_4	Q01_5	Q01_6	Q01_7	Q01_8	Q02	Q03_1	Q03_2	Q03_3	Q04	Q05	Q06_1	Q06_2	Q06_3	Q06_4	Q06_5	Q06_6	Q06_7	Q06_8	Q07	H2E	H2G	H2N	Q10_1	Q10_2	Q10_3	Q10_4	Q10_5	Q10_6	Q10_7	Q10_8	Q10_9	Q11_1	Q11_2	Q11_3	Q11_4	Q11_5	Q12_1	Q12_2	Q12_3	Q13_1	Q13_2	Q13_3	Q13_4	Q13_5	Q14_1
197	2	2	1	1	1	2	2	2	4	2	3	3	3	3	2	3	3	4	3	4	4	4	1	4	3	3	2	2	2	2	1	2	2	2	2	3	3	3	3	3	9999	9999	9999	2	1	1	2	2	1
1044	2	2	1	1	1	2	2	2	3	3	3	3	3	4	2	3	4	4	4	3	5	5	1	4	3	3	2	2	2	2	2	1	1	2	2	3	3	3	3	3	2	2	1	2	2	1	2	1	2
784	2	2	2	1	1	1	2	2	4	4	4	3	3	3	3	3	3	3	3	2	2	2	1	5	5	2	1	2	2	2	2	2	2	1	2	2	2	2	2	2	9999	9999	9999	2	1	1	1	2	2
423	1	1	2	2	2	2	2	1	8	2	3	3	3	3	3	3	3	3	3	2	4	2	1	4	4	5	2	1	1	2	2	2	2	2	2	3	3	3	3	3	9999	9999	9999	2	1	1	2	2	1
827	2	1	2	2	2	1	2	1	2	2	2	2	1	3	1	3	2	1	1	2	4	4	1	4	5	5	2	2	2	2	2	2	2	2	1	3	3	2	3	3	1	2	2	9999	9999	9999	9999	9999	1
556	2	1	1	2	1	2	2	2	3	3	3	3	7	3	3	3	2	4	2	4	4	4	1	2	2	2	2	2	2	2	2	1	2	2	2	3	3	2	3	3	9999	9999	9999	9999	9999	9999	9999	9999	1
858	1	2	1	2	1	2	2	2	5	2	3	2	5	4	2	3	4	4	2	2	5	4	2	3	5	3	2	2	2	2	1	2	2	2	2	3	2	2	3	3	9999	9999	9999	2	1	2	2	2	2
195	2	2	1	2	1	2	2	1	5	4	4	3	3	4	3	3	4	4	3	3	4	4	1	3	4	3	1	1	2	2	2	2	2	1	2	1	1	3	2	2	9999	9999	9999	2	1	2	1	1	1
938	1	1	2	2	2	1	2	2	2	4	4	4	5	4	2	3	4	3	2	4	5	5	1	2	2	2	1	2	2	2	2	1	1	2	1	2	2	2	2	2	2	1	2	9999	9999	9999	9999	9999	2
1547	2	2	2	1	2	1	2	1	4	2	4	2	3	3	3	3	3	3	3	3	5	5	2	6	4	5	2	2	2	2	2	1	2	2	2	3	3	3	3	3	9999	9999	9999	2	1	2	1	2	2
1027	1	2	1	1	2	2	2	2	1	3	3	3	3	4	2	3	4	2	2	4	4	4	1	2	3	3	2	1	2	2	2	2	1	2	2	3	3	2	2	2	1	2	2	2	2	2	2	1	1
1593	1	1	2	2	2	1	2	2	6	3	3	3	1	3	2	2	3	2	2	4	4	4	2	2	5	1	9999	9999	9999	9999	9999	9999	9999	9999	9999	3	3	3	2	3	9999	9999	9999	2	1	2	2	1	1
622	1	1	2	2	2	1	2	2	2	1	3	2	3	3	3	3	2	2	2	2	5	4	2	3	4	4	2	2	2	1	2	2	2	2	2	1	1	3	3	3	9999	9999	9999	2	1	1	1	1	1
226	2	1	1	2	1	2	2	2	5	3	3	2	6	1	2	3	3	2	4	5	5	5	1	4	4	3	2	2	1	2	2	2	2	2	2	3	3	3	2	2	9999	9999	9999	2	1	2	2	2	2
543	1	2	2	1	2	1	2	2	1	3	4	2	1	3	2	5	4	4	3	2	4	5	2	3	6	4	2	1	2	2	2	1	2	2	2	3	3	3	1	3	9999	9999	9999	2	1	1	2	2	2
1083	1	1	2	2	2	2	2	1	1	3	3	1	7	3	2	3	3	2	2	3	5	5	1	2	3	2	2	2	1	2	2	2	2	2	2	3	3	3	3	3	9999	9999	9999	2	1	2	2	2	2
116	2	2	1	1	2	1	2	2	3	4	4	4	2	3	2	3	4	4	4	4	4	4	1	2	5	1	2	2	1	2	2	2	2	2	2	3	1	3	3	3	9999	9999	9999	2	1	2	1	2	2
1379	1	2	2	2	1	1	2	2	1	3	3	3	1	4	2	3	3	2	1	5	5	4	1	3	5	4	2	1	2	2	2	2	2	2	2	3	2	3	3	3	9999	9999	9999	2	1	2	2	1	1
1468	2	2	1	1	1	2	2	2	4	3	4	3	5	1	3	2	4	3	2	4	4	2	1	1	3	1	1	1	2	1	1	2	1	2	1	2	2	2	1	1	1	1	2	2	2	1	2	2	2
352	1	1	2	2	2	1	2	2	6	3	2	3	3	3	2	3	3	2	1	4	5	2	1	3	3	4	2	2	1	1	1	2	2	2	2	2	3	3	3	3	9999	9999	9999	2	2	1	2	2	1
270	1	1	2	1	2	2	2	2	4	2	3	3	7	3	2	3	3	4	3	4	5	5	1	3	4	9999	9999	9999	9999	9999	9999	9999	9999	9999	9999	3	3	3	9999	3	9999	9999	9999	2	1	1	2	1	1
1646	2	2	2	1	1	1	2	2	5	3	3	3	3	3	2	3	2	4	3	2	4	4	1	3	3	3	2	2	2	2	2	2	2	1	2	3	3	3	3	3	9999	9999	9999	2	1	2	2	2	2
1240	1	1	2	1	2	2	2	2	2	2	4	4	3	3	2	5	4	5	4	4	5	5	2	3	1	1	2	2	2	2	2	2	2	1	2	1	1	2	3	3	9999	9999	9999	2	1	1	1	1	1
273	1	1	2	1	2	2	2	2	2	3	3	2	5	3	2	3	2	2	3	2	4	4	2	3	4	4	2	2	2	1	1	2	2	2	2	1	1	1	2	2	9999	9999	9999	1	1	1	1	1	1
663	2	1	2	1	2	1	2	2	6	3	3	3	1	3	2	3	3	3	2	3	3	4	1	3	3	3	9999	9999	9999	9999	9999	9999	9999	9999	9999	3	3	3	3	3	9999	9999	9999	2	1	2	2	1	9999
1615	2	2	2	1	2	1	2	1	6	2	3	2	1	3	2	3	4	4	4	4	5	4	1	3	2	2	2	2	2	2	2	1	2	2	2	3	3	3	3	3	9999	9999	9999	1	1	1	2	1	1
1420	2	1	1	2	2	2	2	1	2	2	3	2	3	3	2	3	3	4	4	4	5	5	1	3	9999	4	2	2	1	1	1	2	2	1	2	3	2	2	2	2	9999	9999	9999	2	1	2	1	2	1
867	2	1	2	1	2	1	2	2	4	4	4	4	7	3	3	2	4	1	2	3	5	5	1	4	3	2	9999	9999	9999	9999	9999	9999	9999	9999	9999	3	3	3	3	3	1	2	2	2	1	2	2	2	1
17	1	2	2	1	2	1	2	2	6	2	4	3	7	3	2	2	2	2	3	4	4	5	2	3	6	3	1	1	2	2	2	2	2	2	2	3	3	3	3	3	9999	9999	9999	2	1	2	2	2	1
1233	2	2	1	1	2	1	2	2	4	2	4	3	3	3	2	3	5	5	2	5	5	5	2	2	2	2	2	2	1	1	2	2	1	1	2	2	2	2	2	2	2	1	1	2	1	2	1	2	2
547	1	2	2	2	1	2	2	1	5	3	4	3	3	4	2	3	5	4	3	4	5	5	1	3	2	1	9999	9999	9999	9999	9999	9999	9999	9999	9999	3	3	3	2	2	9999	9999	9999	2	1	1	2	1	2
1046	2	1	2	1	2	1	2	2	4	4	4	1	3	4	4	4	5	5	3	5	5	5	1	2	3	1	2	2	2	2	2	1	1	2	1	2	2	2	2	2	1	2	2	9999	9999	9999	9999	9999	9999
1161	2	1	2	1	2	1	2	2	2	3	4	3	3	4	2	3	3	2	3	4	4	4	1	4	3	3	2	2	2	2	2	2	2	2	1	3	1	3	3	3	9999	9999	9999	2	2	2	1	1	1
1268	1	2	1	2	2	1	2	2	1	3	3	2	5	3	3	3	4	3	3	4	4	5	1	2	4	2	2	2	1	2	2	2	2	2	2	3	3	3	3	3	9999	9999	9999	2	1	2	2	2	2
161	1	2	1	2	2	2	2	1	1	4	3	2	3	2	2	4	5	5	2	4	5	5	9999	5	4	4	2	2	1	1	2	2	2	1	2	2	2	2	2	2	9999	9999	9999	9999	9999	9999	9999	9999	9999
1	1	1	2	1	2	2	2	2	4	3	3	3	3	3	2	3	4	4	4	5	5	5	1	5	3	2	9999	9999	9999	9999	9999	9999	9999	9999	9999	3	3	3	3	3	9999	9999	9999	2	1	2	2	2	2
1492	2	1	2	2	2	1	2	1	6	3	4	4	7	3	2	3	3	4	2	3	4	4	2	3	2	2	9999	9999	9999	9999	9999	9999	9999	9999	9999	3	9999	2	2	2	9999	9999	9999	2	1	2	2	2	9999
1373	1	2	2	1	2	1	2	2	1	2	1	3	3	3	2	3	4	3	3	4	4	5	1	2	4	4	2	2	1	2	2	2	2	2	2	3	3	3	3	3	9999	9999	9999	2	1	2	2	2	1
163	1	1	2	2	2	1	2	2	6	4	4	3	3	3	3	3	4	3	4	4	4	4	1	4	3	3	1	2	2	2	2	1	2	2	2	2	2	3	2	2	9999	9999	9999	9999	9999	9999	9999	9999	9999
713	2	2	1	2	1	2	2	2	5	1	3	1	3	4	2	3	4	2	2	3	4	3	1	5	3	2	9999	9999	9999	9999	9999	9999	9999	9999	9999	9999	9999	9999	9999	9999	9999	9999	9999	2	1	2	2	2	9999
507	2	1	2	2	1	1	2	2	6	4	3	2	1	3	2	3	4	3	3	3	5	5	1	4	5	3	2	1	2	2	2	2	2	2	2	2	3	2	2	2	1	1	2	2	1	2	2	2	2
89	1	2	2	2	1	1	2	2	5	3	3	2	3	3	2	3	4	2	2	4	5	2	2	2	1	3	2	2	2	2	2	2	2	1	2	1	3	3	2	2	9999	9999	9999	2	1	2	2	2	2
202	1	1	2	2	2	1	2	2	6	2	2	2	3	3	2	2	2	3	3	4	5	5	1	4	5	5	1	1	2	1	2	2	2	1	2	3	3	3	3	3	9999	9999	9999	2	1	1	1	1	1
77	2	2	1	2	1	2	2	1	5	4	4	4	5	1	2	3	2	4	2	3	2	1	1	3	4	1	9999	9999	9999	9999	9999	9999	9999	9999	9999	3	3	3	3	3	9999	9999	9999	2	2	2	2	1	9999
333	1	2	2	1	2	1	2	2	1	2	3	2	3	3	2	3	3	3	1	4	5	5	1	6	4	5	2	2	1	2	2	2	2	2	2	3	2	2	3	3	9999	9999	9999	2	1	2	1	1	1
249	1	1	2	1	2	2	2	2	1	2	3	2	5	3	2	3	4	4	4	4	5	5	1	2	2	3	2	1	2	2	2	2	2	2	2	3	3	3	3	3	9999	9999	9999	2	1	2	2	2	1
1630	2	2	1	1	2	1	2	2	4	3	3	3	3	3	2	3	3	3	3	3	3	4	2	3	2	3	9999	9999	9999	9999	9999	9999	9999	9999	9999	2	3	2	2	2	9999	9999	9999	2	1	2	2	2	2
1577	1	1	2	1	2	2	2	2	1	2	3	2	3	3	2	3	3	3	4	3	4	4	9999	1	1	1	2	2	1	1	1	2	2	2	2	3	3	3	3	3	9999	9999	9999	1	1	1	1	1	1
637	1	2	2	1	2	1	2	2	6	2	2	2	1	3	3	3	4	3	3	4	5	4	1	5	3	4	2	2	1	2	2	2	2	2	2	3	3	3	3	3	2	2	1	2	1	1	1	2	1
233	1	2	1	2	1	2	2	2	5	4	4	4	5	1	3	1	2	5	5	5	5	5	1	3	3	1	2	2	1	1	1	2	2	2	2	2	2	2	3	3	9999	9999	9999	9999	9999	9999	9999	9999	9999
103	1	2	2	2	1	1	2	2	6	3	3	3	2	3	3	1	5	4	1	3	5	4	2	1	3	2	2	2	2	2	2	1	2	2	2	3	3	3	3	3	9999	9999	9999	2	2	1	2	2	1
670	2	1	2	1	2	1	2	2	2	2	3	3	3	3	1	3	3	1	1	2	4	2	1	4	3	5	9999	9999	9999	9999	9999	9999	9999	9999	9999	3	2	3	2	2	9999	9999	9999	2	1	1	2	2	1
1162	2	2	1	1	1	2	2	2	4	3	3	4	5	1	3	3	5	5	3	5	5	5	1	3	3	2	2	2	2	2	2	1	2	2	2	2	2	2	3	3	1	2	2	2	1	2	2	2	2
30	2	2	2	1	1	2	2	1	4	3	3	3	3	3	3	3	3	3	3	4	5	5	1	3	3	2	2	2	1	1	2	2	2	2	2	3	2	3	2	2	9999	9999	9999	9999	9999	9999	9999	9999	2
124	1	2	2	1	2	1	2	2	1	3	3	2	1	3	2	3	4	1	3	4	5	4	9999	1	3	3	1	1	2	2	2	2	1	2	2	3	9999	3	3	3	9999	9999	9999	9999	9999	9999	9999	9999	9999
452	2	2	1	2	1	1	2	2	3	3	3	3	3	3	3	3	3	4	2	4	4	4	2	4	4	3	9999	9999	9999	9999	9999	9999	9999	9999	9999	3	3	3	3	2	1	2	2	2	1	2	2	2	1
1424	1	1	2	2	1	2	2	2	5	4	3	4	7	4	2	3	4	3	3	5	5	5	1	1	2	2	1	2	2	2	2	1	1	2	2	2	3	3	2	2	9999	9999	9999	9999	9999	9999	9999	9999	2
555	1	2	1	1	2	2	2	2	1	3	3	3	3	3	3	4	4	3	3	4	5	5	2	2	2	2	1	1	2	2	2	2	2	2	2	3	3	3	3	3	9999	9999	9999	2	1	1	1	1	2
1582	1	1	2	2	1	2	2	2	2	4	4	1	3	3	3	3	5	5	2	4	4	4	9999	5	3	3	1	1	2	2	2	1	1	1	2	2	2	2	2	2	1	1	2	9999	9999	9999	9999	9999	2
900	2	1	2	1	1	2	2	2	5	3	3	3	3	3	2	3	4	4	4	4	4	4	2	4	3	3	9999	9999	9999	9999	9999	9999	9999	9999	9999	3	3	3	3	3	9999	9999	9999	1	1	2	1	1	1
768	2	2	2	1	1	1	2	2	6	3	4	3	3	4	4	4	4	4	5	5	5	5	1	4	2	1	2	2	1	2	2	2	2	2	2	3	3	1	2	2	9999	9999	9999	2	1	1	2	2	1
872	2	1	1	2	1	2	2	2	2	2	2	1	1	3	3	3	3	4	3	4	4	4	1	1	3	2	9999	9999	9999	9999	9999	9999	9999	9999	9999	3	3	3	3	3	9999	9999	9999	2	1	2	2	2	1
1072	1	2	2	2	1	2	2	1	5	3	4	9999	3	3	2	3	4	5	2	2	5	5	9999	3	4	2	2	2	2	2	2	1	2	1	2	9999	9999	9999	9999	9999	9999	9999	9999	9999	9999	9999	9999	9999	9999
1401	1	2	1	2	2	1	2	2	3	4	4	4	3	3	2	4	5	5	2	4	5	4	2	1	1	1	9999	9999	9999	9999	9999	9999	9999	9999	9999	3	2	2	2	2	9999	9999	9999	9999	9999	9999	9999	9999	2
1018	1	2	2	1	2	1	2	2	6	4	4	4	2	3	1	3	3	4	3	3	4	3	1	4	4	4	2	2	2	2	1	2	2	2	2	3	3	3	2	2	9999	9999	9999	2	1	2	2	2	1
281	2	2	2	2	1	2	2	2	6666	3	3	3	2	2	9999	9999	9999	9999	9999	9999	9999	9999	1	9999	9999	9999	2	2	2	2	1	2	2	2	2	9999	9999	9999	9999	9999	9999	9999	9999	9999	9999	9999	9999	9999	9999
94	1	2	2	1	1	2	2	2	1	3	3	2	3	3	2	1	2	1	2	4	5	5	1	4	4	9999	1	2	2	2	2	2	1	2	2	1	1	3	1	1	9999	9999	9999	2	1	2	2	2	1
80	1	1	2	1	2	2	2	2	1	3	3	3	4	4	2	2	2	4	2	2	4	4	2	3	3	3	2	2	1	2	2	2	2	2	2	2	2	2	2	2	1	2	2	2	2	1	2	2	1
1239	1	2	1	2	2	2	1	2	3	3	2	3	5	3	3	3	5	5	5	4	5	5	1	4	3	4	2	2	2	2	2	2	1	2	2	2	2	2	2	2	9999	9999	9999	1	2	1	1	1	1
1176	2	2	1	2	2	1	2	2	6	2	3	3	3	4	3	2	2	3	3	4	5	5	2	3	9999	9999	2	1	2	2	2	1	1	2	2	3	2	3	3	2	1	2	2	9999	9999	9999	9999	9999	2
845	1	2	1	2	1	2	2	2	3	4	4	4	5	1	2	2	2	4	3	4	4	4	1	1	1	1	2	2	1	2	2	2	2	2	2	3	3	3	3	3	9999	9999	9999	1	1	1	2	2	9999
786	2	1	2	1	2	1	2	2	4	3	3	3	3	3	2	3	4	3	4	4	5	5	9999	4	2	2	2	2	1	2	2	2	2	2	2	3	3	3	3	3	9999	9999	9999	9999	9999	9999	9999	9999	2
1278	2	2	2	2	1	2	2	2	6666	3	3	3	5	1	3	1	2	2	5	5	5	5	1	3	9999	1	2	2	2	2	2	2	1	2	2	3	3	3	2	2	9999	9999	9999	2	1	2	1	2	1
1119	2	1	1	1	2	2	2	2	4	3	3	3	7	1	2	2	3	3	3	2	4	2	1	3	3	1	9999	9999	9999	9999	9999	9999	9999	9999	9999	2	2	2	2	2	9999	9999	9999	2	1	2	2	2	2
599	2	1	2	2	2	1	2	1	6	3	3	3	3	3	2	3	3	3	5	4	5	5	9999	4	4	3	9999	9999	9999	9999	9999	9999	9999	9999	9999	1	1	3	3	2	9999	9999	9999	2	1	2	2	1	1
1271	2	2	2	1	1	1	2	2	4	3	3	3	3	3	2	2	3	4	3	4	5	5	1	3	3	3	2	2	2	2	2	2	2	1	2	2	2	2	2	2	1	2	2	9999	9999	9999	9999	9999	9999
653	1	1	2	2	2	1	2	2	2	1	2	3	1	3	3	3	3	3	3	3	4	3	1	5	4	3	1	1	2	2	2	2	2	2	2	3	3	3	3	3	9999	9999	9999	2	1	2	2	2	1
1302	2	1	2	2	2	1	2	1	6	2	3	2	3	3	4	4	4	3	2	4	4	4	1	4	5	4	2	1	2	2	2	1	2	2	2	3	3	3	3	3	9999	9999	9999	2	1	2	2	1	2
884	1	2	1	2	2	1	2	2	1	1	3	4	3	3	2	2	4	4	4	5	5	5	1	1	1	1	1	2	2	2	2	2	2	1	1	3	2	3	3	3	9999	9999	9999	2	2	2	2	1	2
5	2	2	2	1	1	1	2	2	4	4	3	3	1	3	1	3	3	2	4	5	5	5	1	5	4	4	2	2	1	1	2	2	2	2	2	3	3	3	2	2	9999	9999	9999	1	1	2	1	1	1
1558	2	1	1	2	1	2	2	2	2	2	3	3	3	3	2	4	4	3	2	5	5	4	1	2	1	1	9999	9999	9999	9999	9999	9999	9999	9999	9999	3	3	3	3	3	9999	9999	9999	2	1	2	2	1	1
1077	2	1	1	2	2	1	2	2	2	2	3	2	3	3	2	3	4	5	2	5	5	5	1	3	3	3	2	1	1	1	2	1	2	2	2	3	3	3	3	2	9999	9999	9999	2	1	1	2	2	1
684	1	2	2	1	2	1	2	2	1	2	3	3	8	3	2	3	2	2	4	2	5	4	1	4	4	3	9999	9999	9999	9999	9999	9999	9999	9999	9999	3	3	3	3	3	9999	9999	9999	2	1	2	2	2	1
1222	1	2	1	2	1	2	2	2	5	4	4	3	5	1	2	3	5	3	5	4	5	5	2	3	2	2	2	2	2	2	2	1	2	2	1	3	3	2	2	2	2	1	2	2	2	1	2	2	1
1449	2	1	2	1	2	1	2	2	2	2	3	2	3	1	3	3	4	4	4	4	5	5	1	4	4	2	2	2	1	2	2	2	1	2	2	1	3	1	2	2	2	1	2	2	1	1	1	1	1
702	1	2	2	2	1	1	2	2	1	4	4	4	5	1	2	3	3	4	2	4	5	5	1	3	4	4	1	1	2	2	2	2	2	2	2	3	2	2	2	2	9999	9999	9999	2	2	2	1	2	2
252	1	2	2	1	2	1	2	2	1	2	3	2	2	3	2	3	3	4	3	3	5	5	1	4	4	3	9999	9999	9999	9999	9999	9999	9999	9999	9999	3	3	3	3	3	9999	9999	9999	2	1	2	2	2	2
1024	1	1	2	2	2	1	2	2	6	3	4	3	4	3	4	3	4	5	2	4	4	5	2	3	3	1	2	1	1	2	2	2	2	2	2	3	3	3	3	3	9999	9999	9999	2	1	2	2	1	2
1048	2	1	2	1	1	2	2	2	4	2	3	3	5	4	2	3	2	2	5	2	5	5	1	3	3	2	1	1	2	2	2	2	1	2	2	3	2	3	2	2	2	1	2	2	1	1	1	2	1
521	1	1	2	1	2	2	2	2	1	3	3	3	3	3	2	3	4	3	3	4	4	4	1	3	3	2	2	2	2	2	2	2	2	1	2	3	2	3	2	2	9999	9999	9999	2	2	2	2	1	2
1156	1	1	2	1	2	2	2	2	2	3	3	2	3	4	3	3	3	3	3	3	4	4	1	3	3	4	2	2	1	1	1	2	2	2	2	1	1	2	2	2	9999	9999	9999	1	1	1	1	1	1
1330	1	1	2	2	2	1	2	2	2	3	3	2	3	3	1	3	5	5	2	4	5	5	1	3	1	3	2	2	1	1	2	2	2	2	2	3	3	3	3	3	1	2	2	2	1	2	2	2	2
760	2	1	2	1	2	2	2	1	2	2	2	2	1	3	2	3	4	3	2	2	4	4	1	5	4	5	1	1	2	2	2	1	1	2	1	3	3	3	3	3	1	1	1	9999	9999	9999	9999	9999	2
1607	1	1	2	2	2	1	2	2	2	3	3	1	1	3	2	3	4	2	3	2	4	4	1	3	3	3	2	2	1	1	2	2	2	2	2	3	3	3	3	3	9999	9999	9999	2	1	1	1	2	1
432	1	1	2	2	2	2	2	1	1	1	3	3	2	3	2	3	2	2	4	4	5	5	1	5	4	3	1	2	2	1	1	2	2	2	2	2	3	3	3	1	1	2	2	9999	9999	9999	9999	9999	2
1518	2	1	2	1	2	2	2	1	8	2	3	3	7	3	3	3	4	4	2	2	5	2	1	3	4	3	2	2	2	1	2	2	2	2	2	3	3	3	3	3	9999	9999	9999	2	1	2	2	1	2
601	1	2	1	1	2	2	2	2	3	3	4	3	7	3	1	3	2	2	2	2	4	4	1	3	4	4	2	2	2	2	2	2	2	1	2	3	3	2	2	2	9999	9999	9999	2	1	2	2	1	1
110	1	2	2	2	1	1	2	2	1	3	4	2	3	3	2	3	2	2	3	4	4	5	1	1	1	1	2	2	2	1	1	2	2	2	2	3	3	3	2	2	9999	9999	9999	2	2	2	1	2	2
1464	1	2	2	2	1	1	2	2	5	3	3	3	5	3	1	2	2	2	3	3	5	5	2	3	4	2	2	1	2	2	2	1	2	2	2	2	2	2	2	2	9999	9999	9999	2	2	1	2	1	2
1180	2	2	1	2	1	1	2	2	5	4	4	4	3	3	2	5	3	2	4	5	5	5	9999	4	3	2	2	2	1	2	2	2	1	2	2	3	3	2	2	2	1	1	2	2	2	1	2	2	1
949	2	2	1	2	1	2	1	2	3	3	4	4	3	1	3	2	3	3	3	5	5	5	1	3	3	2	1	2	2	2	2	2	2	2	2	3	3	2	3	3	9999	9999	9999	2	1	2	2	2	9999
1349	2	2	1	1	1	2	2	2	3	3	3	3	3	4	2	3	4	4	4	4	4	4	1	3	1	1	9999	9999	9999	9999	9999	9999	9999	9999	9999	1	3	3	2	3	9999	9999	9999	2	1	1	1	2	1
465	1	2	2	1	2	1	2	2	1	2	3	3	3	3	2	3	3	4	2	2	5	4	2	5	5	2	9999	9999	9999	9999	9999	9999	9999	9999	9999	3	3	3	3	3	9999	9999	9999	1	1	1	1	1	1
1263	1	1	2	1	2	2	2	2	1	4	2	3	8	2	4	1	4	5	4	4	3	4	9999	2	1	1	9999	9999	9999	9999	9999	9999	9999	9999	9999	3	3	3	2	2	1	2	1	2	2	2	1	2	9999
339	1	1	2	2	1	2	2	2	1	4	4	3	5	1	3	3	4	4	2	4	4	4	9999	4	4	1	9999	9999	9999	9999	9999	9999	9999	9999	9999	3	3	3	9999	9999	9999	9999	9999	2	1	2	2	2	2
821	1	2	1	2	1	2	2	2	5	4	3	3	3	1	2	3	4	3	4	4	5	5	2	3	3	3	2	1	2	2	2	2	2	2	2	3	2	2	2	2	9999	9999	9999	9999	9999	9999	9999	9999	2
1209	2	2	1	1	2	1	2	2	6	4	4	4	3	4	4	4	5	5	5	5	5	5	1	4	5	4	1	2	2	2	1	2	1	2	2	2	2	3	2	3	1	1	2	2	1	1	1	1	1
591	1	2	2	1	2	2	2	2	1	2	2	2	2	3	3	2	3	3	3	4	4	2	1	3	3	4	1	1	2	2	2	2	2	2	2	1	1	2	2	2	2	1	2	1	2	2	2	2	1
411	2	1	2	1	2	1	2	2	4	3	3	2	1	3	3	4	2	3	3	3	4	3	1	3	5	2	2	2	1	1	1	2	2	2	2	3	3	3	3	3	9999	9999	9999	2	1	2	2	2	1
1093	2	1	1	2	1	2	2	2	3	3	4	2	3	4	2	3	5	5	5	4	5	4	1	3	3	3	2	2	1	2	1	2	2	2	2	3	3	3	3	3	9999	9999	9999	2	1	2	2	1	1
140	2	1	2	2	2	1	2	1	2	3	2	2	1	3	2	3	4	5	2	2	4	2	1	5	3	3	2	1	2	2	2	2	2	2	2	3	3	3	3	3	1	2	2	2	1	2	2	1	1
285	2	1	1	1	2	2	2	2	2	3	3	2	3	3	2	3	3	4	4	4	5	5	1	1	1	2	2	2	2	2	2	2	2	1	2	3	3	3	2	3	2	2	1	2	1	2	2	2	2
1290	2	1	2	1	2	1	2	2	6	3	3	3	7	3	4	4	4	4	4	5	5	5	1	3	3	4	9999	9999	9999	9999	9999	9999	9999	9999	9999	1	1	3	3	3	9999	9999	9999	2	1	2	1	1	1
1511	1	2	2	2	1	1	2	2	1	3	3	2	3	3	1	2	3	2	1	2	2	2	1	3	2	4	2	2	2	2	2	2	2	1	2	3	3	3	3	3	9999	9999	9999	2	2	2	2	1	2
1509	1	1	2	1	2	2	2	2	1	3	2	2	1	2	2	2	3	3	3	4	4	5	2	3	5	5	2	2	1	1	2	2	2	2	2	3	3	3	3	3	9999	9999	9999	2	2	1	2	1	1
282	1	2	2	1	2	1	2	2	6	3	2	3	7	3	2	2	2	2	2	4	4	4	2	5	9999	4	1	1	2	2	2	2	2	2	2	3	3	3	3	3	9999	9999	9999	9999	9999	9999	9999	9999	2
208	1	2	2	1	1	2	2	2	1	3	4	3	5	4	3	3	3	3	1	3	4	4	1	3	3	2	2	2	2	2	2	2	2	1	2	1	3	3	2	2	9999	9999	9999	2	1	2	2	2	2
625	1	1	2	2	1	2	2	2	5	4	4	1	3	2	2	3	5	5	4	5	5	5	2	2	3	1	1	2	2	2	2	2	1	2	1	2	3	3	2	2	9999	9999	9999	2	2	2	1	2	1
402	1	2	1	1	2	2	2	2	4	3	3	3	3	3	2	3	3	4	4	4	4	4	1	3	3	3	2	2	1	2	2	2	2	2	2	2	2	2	2	2	9999	9999	9999	9999	9999	9999	9999	9999	1
60	1	1	2	2	1	2	2	2	5	3	3	3	7	3	2	3	4	4	3	4	5	4	1	4	4	4	9999	9999	9999	9999	9999	9999	9999	9999	9999	3	3	2	2	3	1	2	2	2	1	1	2	2	1
1109	1	2	2	1	1	2	2	2	5	3	2	3	3	4	2	3	3	3	2	2	4	2	1	3	2	3	2	2	1	2	2	2	2	1	2	3	2	3	3	3	9999	9999	9999	2	1	2	2	2	2
1471	1	1	2	2	2	1	2	2	2	3	3	3	3	3	2	3	2	4	2	2	4	2	1	5	5	5	9999	9999	9999	9999	9999	9999	9999	9999	9999	2	2	2	3	3	9999	9999	9999	2	1	2	2	2	1
1597	1	1	1	2	2	2	2	2	1	3	3	2	3	3	2	3	2	2	2	3	5	5	1	1	2	2	2	2	1	2	2	2	2	1	2	2	2	2	2	2	2	2	1	2	1	2	2	2	1
35	1	2	1	1	2	2	2	2	4	2	3	2	2	3	1	3	3	1	1	4	4	2	1	4	4	5	1	2	1	1	2	2	2	2	2	3	3	3	3	3	9999	9999	9999	2	1	2	2	2	2
1226	2	2	1	2	1	1	2	2	3	3	3	2	3	3	2	4	4	5	2	4	5	5	1	1	3	4	9999	9999	9999	9999	9999	9999	9999	9999	9999	3	3	3	3	3	9999	9999	9999	1	1	1	1	1	1
1485	1	2	1	2	1	2	2	2	5	4	3	3	3	1	2	2	2	4	3	3	4	2	1	3	3	3	2	2	2	2	2	2	2	2	1	3	3	3	2	2	9999	9999	9999	2	1	2	2	1	2
477	2	1	2	1	2	1	2	2	6	3	3	2	5	3	4	4	4	4	4	2	4	4	1	6	6	6	2	2	2	1	2	2	2	2	2	3	3	3	3	3	9999	9999	9999	2	1	2	2	2	2
496	2	2	2	1	2	1	2	1	4	2	3	2	1	3	2	3	2	2	2	4	5	5	1	5	4	4	2	2	2	2	2	2	2	1	2	3	3	3	3	2	9999	9999	9999	2	1	2	2	2	1
783	1	2	1	2	1	2	2	2	3	3	3	3	5	3	2	3	4	5	4	4	5	5	1	4	3	2	2	2	1	1	2	2	2	2	2	2	2	2	2	2	9999	9999	9999	9999	9999	9999	9999	9999	9999
228	1	1	2	2	1	2	2	2	5	3	3	3	3	3	2	3	4	5	4	3	4	4	1	4	4	3	2	2	1	2	2	2	2	2	2	3	3	3	3	3	9999	9999	9999	2	1	1	1	2	1
435	1	2	2	1	1	2	2	2	4	3	3	3	3	4	3	3	4	4	2	4	5	5	1	4	5	4	2	2	1	2	2	2	2	1	2	3	3	3	2	2	9999	9999	9999	2	2	2	1	2	2
860	2	1	2	1	2	1	2	2	6	2	3	3	1	3	2	2	5	5	3	5	5	3	1	1	2	3	9999	9999	9999	9999	9999	9999	9999	9999	9999	3	3	3	3	3	9999	9999	9999	9999	9999	9999	9999	9999	9999
275	2	1	2	2	2	1	2	1	2	3	3	2	1	3	2	2	4	2	4	4	5	4	1	4	3	3	1	1	2	2	2	2	2	2	2	3	3	3	3	3	9999	9999	9999	2	1	2	2	1	1
1308	2	1	2	1	2	2	2	1	2	3	2	2	1	3	3	3	4	4	3	4	5	5	1	4	3	2	1	2	1	2	1	2	2	2	2	3	3	3	2	2	9999	9999	9999	2	1	2	2	2	9999
549	1	2	2	1	2	2	2	1	4	3	3	3	7	3	2	3	4	4	2	2	4	4	1	1	3	1	2	2	2	2	2	2	1	1	2	3	2	2	2	2	1	1	2	9999	9999	9999	9999	9999	2
100	1	2	2	2	1	1	2	2	6	4	4	4	7	4	2	3	4	5	4	2	5	4	2	4	3	4	9999	9999	9999	9999	9999	9999	9999	9999	9999	3	3	2	2	3	9999	9999	9999	2	2	1	1	2	9999
1205	1	2	1	2	2	1	2	2	1	3	3	3	3	3	2	2	2	4	5	4	5	5	1	2	2	2	2	2	2	2	2	2	2	1	2	3	3	3	2	2	9999	9999	9999	2	2	2	1	2	2
993	1	1	2	2	2	1	2	2	6	2	3	2	1	3	3	3	4	1	1	4	4	2	1	4	2	3	2	1	2	2	2	2	2	1	2	3	3	3	3	3	9999	9999	9999	2	1	2	2	1	1
1514	2	2	1	1	1	2	2	2	5	3	3	3	3	1	4	4	3	4	4	4	4	4	1	3	4	4	1	2	2	2	2	2	1	1	2	2	2	1	1	1	1	2	1	9999	9999	9999	9999	9999	9999
467	2	1	2	2	2	1	2	1	2	3	3	2	2	3	2	3	5	4	3	4	5	5	1	2	3	4	1	1	2	2	2	1	2	1	2	3	2	2	2	2	9999	9999	9999	9999	9999	9999	9999	9999	2
1270	1	2	2	1	2	1	2	2	4	3	3	2	1	3	1	3	5	4	2	4	4	5	1	3	3	3	9999	9999	9999	9999	9999	9999	9999	9999	9999	3	3	3	2	2	9999	9999	9999	2	1	1	1	2	1
796	2	1	1	2	1	2	2	2	5	3	3	2	3	3	2	3	3	3	3	3	4	4	2	4	4	3	1	2	1	2	2	2	2	2	2	1	2	2	2	2	2	1	2	2	2	2	1	1	2
32	1	2	1	1	2	2	2	2	1	9999	9999	9999	8	3	9999	9999	9999	9999	9999	9999	9999	9999	1	2	2	3	2	2	2	1	1	2	2	2	2	9999	9999	9999	9999	9999	9999	9999	9999	1	2	1	2	1	1
1648	2	1	2	1	2	1	2	2	6	2	3	2	1	3	2	5	5	4	3	4	5	5	1	3	3	4	2	1	2	2	2	2	2	2	2	3	3	3	3	3	9999	9999	9999	2	1	1	1	2	1
1238	2	1	2	2	2	1	2	1	2	3	4	4	3	3	2	3	4	4	5	4	5	5	2	2	5	2	2	2	1	2	2	1	1	2	2	3	3	2	2	2	1	1	2	2	1	2	1	1	1
1546	2	1	1	2	1	2	2	2	2	3	4	3	7	1	2	3	4	4	3	5	5	5	1	2	4	2	2	2	1	2	2	2	2	2	2	3	3	3	3	3	9999	9999	9999	2	2	2	2	1	1
1155	2	1	2	1	2	1	2	2	6	2	3	3	1	3	3	3	3	3	3	3	5	5	1	4	6	2	2	2	2	1	2	2	2	2	2	3	3	3	3	3	9999	9999	9999	2	1	2	2	2	2
404	1	2	2	2	2	1	2	1	6	2	2	2	3	3	2	3	2	2	3	2	4	4	1	5	3	4	2	2	2	2	2	1	2	2	2	3	3	3	3	3	9999	9999	9999	2	1	2	2	2	1
4	1	2	2	1	1	2	2	2	1	3	3	3	3	3	2	3	3	2	3	2	5	3	1	4	3	6	2	2	2	1	1	2	2	1	2	3	2	2	1	2	1	2	2	2	1	2	2	2	9999
658	2	2	1	2	1	1	2	2	5	4	4	4	5	2	2	4	4	5	5	5	5	5	2	4	3	1	9999	9999	9999	9999	9999	9999	9999	9999	9999	3	3	3	2	2	9999	9999	9999	2	1	2	2	2	9999
1021	2	2	2	2	1	1	2	1	5	3	4	4	1	3	2	2	3	4	5	5	5	5	2	1	1	2	2	2	1	2	2	2	2	2	2	3	3	2	2	2	9999	9999	9999	2	1	2	2	2	2
382	1	2	1	1	2	2	2	2	4	3	3	3	7	4	2	2	3	3	4	4	5	5	1	1	1	1	2	2	1	2	2	2	2	2	2	2	3	3	3	3	9999	9999	9999	2	1	2	1	1	1
1154	2	1	1	2	1	2	2	2	3	2	3	3	3	3	1	2	4	5	4	4	5	4	2	1	5	2	2	1	2	2	2	2	2	2	2	2	3	3	3	2	9999	9999	9999	2	1	1	1	2	1
823	2	2	2	1	1	2	2	1	8	3	4	4	5	4	4	4	4	5	5	4	4	5	1	2	2	2	1	2	2	2	2	2	2	2	2	2	3	2	2	2	9999	9999	9999	2	1	1	2	1	1
1292	1	2	2	1	2	2	2	2	1	3	3	3	3	3	3	3	3	2	4	4	4	5	2	2	3	3	9999	9999	9999	9999	9999	9999	9999	9999	9999	2	2	2	2	1	9999	9999	9999	2	2	2	2	1	1
628	1	2	2	1	2	1	2	2	1	2	2	3	1	3	1	3	1	2	1	2	4	4	1	4	3	4	9999	9999	9999	9999	9999	9999	9999	9999	9999	2	3	3	2	2	9999	9999	9999	2	1	2	2	2	2
729	1	2	1	2	2	2	2	1	1	3	3	3	5	4	2	3	3	5	3	3	5	5	9999	4	3	2	2	2	2	2	2	1	2	1	2	2	2	2	3	3	9999	9999	9999	9999	9999	9999	9999	9999	9999
1431	1	2	1	2	1	2	2	2	1	3	4	3	3	3	2	3	4	2	2	5	5	4	2	4	2	2	9999	9999	9999	9999	9999	9999	9999	9999	9999	3	3	2	2	2	1	2	2	2	1	2	2	2	1
324	2	2	2	1	1	1	2	2	4	3	3	3	1	4	2	3	2	2	2	4	5	4	2	4	4	3	2	2	2	2	1	2	2	2	2	2	2	2	2	2	9999	9999	9999	2	1	2	2	2	2
1455	1	1	2	2	2	1	2	2	1	4	4	4	6	3	2	3	3	4	2	2	5	5	9999	1	2	2	9999	9999	9999	9999	9999	9999	9999	9999	9999	3	3	3	2	2	9999	9999	9999	9999	9999	9999	9999	9999	2
153	1	1	2	2	2	1	2	2	6	2	4	3	5	4	2	2	4	5	5	4	5	5	1	4	1	1	2	2	2	2	2	2	1	2	2	3	3	3	3	3	1	1	2	2	1	1	1	1	1
582	1	2	2	1	2	2	2	1	4	3	3	4	1	3	2	3	3	3	4	4	4	5	1	3	4	3	2	2	2	2	2	1	1	2	1	2	2	2	3	2	1	2	2	2	1	2	2	2	2
258	1	1	2	2	2	1	2	2	6	2	4	4	3	3	2	3	4	5	5	4	5	4	1	2	3	2	2	2	1	2	2	2	2	2	2	3	3	3	2	2	9999	9999	9999	2	2	1	2	1	1
726	1	1	2	2	2	1	2	2	2	3	2	3	2	3	3	3	3	3	3	3	4	3	1	4	3	2	2	2	1	1	2	2	2	2	2	3	3	3	3	3	9999	9999	9999	2	1	2	2	1	1
57	1	1	2	2	2	1	2	2	1	3	3	3	2	3	5	3	4	4	3	2	4	5	2	2	9999	1	2	2	2	2	2	2	1	1	2	3	2	2	2	2	1	1	2	2	1	2	1	2	2
1251	1	2	2	2	1	2	2	1	1	3	3	2	5	1	2	4	2	5	3	3	5	5	1	3	4	3	2	2	1	2	2	2	2	1	2	2	3	2	2	2	9999	9999	9999	2	2	1	2	2	1
154	2	2	2	1	1	1	2	2	6	2	3	3	3	4	2	3	2	2	2	4	5	5	1	1	3	3	1	1	1	2	2	2	2	2	2	3	3	2	2	2	9999	9999	9999	9999	9999	9999	9999	9999	1
941	1	2	1	1	2	2	2	2	1	3	4	2	1	2	2	3	4	4	2	4	5	5	2	5	5	4	2	2	2	1	2	2	2	2	2	1	1	3	3	3	9999	9999	9999	2	1	1	2	1	1
389	1	1	2	2	1	2	2	2	1	3	4	3	3	1	2	2	4	4	4	4	5	4	2	1	1	1	2	2	1	2	1	2	2	2	2	3	3	3	3	3	9999	9999	9999	2	1	1	2	2	1
914	1	2	1	2	1	2	2	2	3	3	4	3	5	1	2	3	4	5	5	4	5	5	1	2	4	2	1	1	2	2	2	2	2	2	2	3	3	2	2	2	9999	9999	9999	2	2	2	1	2	1
771	2	1	1	2	2	1	2	2	2	3	3	3	1	3	2	3	4	3	3	3	4	5	1	4	3	3	9999	9999	9999	9999	9999	9999	9999	9999	9999	3	3	3	3	3	1	2	2	2	1	2	2	2	1
1309	1	2	1	1	2	2	2	2	4	3	3	3	3	4	2	3	4	2	4	4	5	5	1	2	3	2	2	2	1	2	2	2	2	2	2	1	1	3	3	3	9999	9999	9999	2	1	2	2	1	1
146	1	1	2	1	2	2	2	2	4	3	3	3	2	3	2	3	4	4	2	4	4	4	1	3	3	3	2	1	1	2	2	2	2	2	2	3	3	2	2	2	1	1	2	2	2	2	1	2	1
1310	1	1	2	2	1	2	2	2	2	4	4	3	3	2	2	2	5	2	2	5	5	5	2	4	2	4	2	1	2	1	2	2	1	2	2	1	3	3	2	2	1	1	2	9999	9999	9999	9999	9999	9999
329	1	2	2	2	2	1	2	1	1	2	3	3	2	3	2	3	4	5	4	5	5	5	2	1	3	3	2	2	2	2	2	1	2	2	2	3	3	3	2	3	9999	9999	9999	2	1	2	1	2	1
1345	2	1	2	1	2	1	2	2	6	1	1	1	1	3	2	3	2	2	2	4	5	5	2	5	6	5	2	1	2	2	2	2	2	2	2	3	3	3	3	3	9999	9999	9999	2	1	1	2	2	1
787	1	1	2	2	2	1	2	2	6	2	3	3	3	3	2	3	2	2	2	2	4	2	1	3	2	1	9999	9999	9999	9999	9999	9999	9999	9999	9999	3	3	3	3	3	9999	9999	9999	2	1	2	2	2	1
1096	1	1	2	2	1	2	2	2	1	3	3	3	6	1	3	3	4	3	3	4	4	4	1	3	3	3	1	1	1	2	2	2	2	2	2	2	2	2	2	2	9999	9999	9999	9999	9999	9999	9999	9999	2
1596	2	1	1	2	2	1	2	2	2	3	3	4	3	3	2	4	3	5	5	2	5	5	1	5	3	4	2	2	2	1	1	2	2	1	2	3	3	2	3	2	9999	9999	9999	2	2	1	2	2	1
1139	1	1	1	2	2	2	2	2	2	3	3	3	3	4	2	3	4	3	2	4	5	5	1	3	5	4	9999	9999	9999	9999	9999	9999	9999	9999	9999	1	1	2	2	2	9999	9999	9999	1	1	1	1	1	1
937	1	2	1	2	1	2	2	2	5	3	3	3	5	1	2	3	4	3	3	4	5	5	1	3	4	2	9999	9999	9999	9999	9999	9999	9999	9999	9999	3	3	3	2	2	9999	9999	9999	2	1	2	2	2	9999
656	2	2	2	1	1	1	2	2	4	2	3	3	5	3	2	2	5	2	5	5	5	5	2	4	4	9999	9999	9999	9999	9999	9999	9999	9999	9999	9999	3	3	3	3	3	9999	9999	9999	2	1	1	2	2	1
1257	1	2	2	1	2	1	2	2	1	2	2	2	1	3	1	2	3	2	2	3	4	4	1	3	3	2	9999	9999	9999	9999	9999	9999	9999	9999	9999	3	2	2	3	3	9999	9999	9999	2	1	2	2	2	1
313	2	2	1	2	1	2	1	2	3	3	3	3	8	9999	2	3	4	5	2	4	4	5	1	1	3	3	2	2	2	2	2	2	2	1	2	3	2	3	3	3	9999	9999	9999	2	1	1	1	2	1
1225	1	2	1	2	1	2	2	2	5	4	4	4	5	1	2	3	4	4	4	4	5	4	1	1	1	1	1	2	2	2	2	2	2	2	2	2	2	2	2	2	9999	9999	9999	2	1	2	2	2	1
1131	1	2	2	2	1	2	2	1	5	3	3	3	6	1	4	4	4	4	4	4	5	5	2	3	3	3	9999	9999	9999	9999	9999	9999	9999	9999	9999	3	3	3	2	2	9999	9999	9999	2	1	2	2	2	1
946	2	2	1	1	1	2	2	2	4	2	4	3	7	3	2	2	5	5	2	5	5	5	1	3	4	2	2	2	2	2	2	2	1	2	2	3	2	2	2	2	1	2	2	2	1	2	2	2	1
633	1	2	2	1	2	1	2	2	1	4	4	4	3	4	2	4	5	5	2	3	5	5	2	3	3	1	2	2	1	2	2	2	2	2	2	1	1	3	2	2	2	1	2	2	2	1	2	2	1
1608	1	2	2	1	2	1	2	2	1	4	4	4	5	1	5	2	4	4	4	4	5	5	1	3	3	1	2	2	1	1	1	2	2	2	2	3	3	3	2	2	9999	9999	9999	2	1	2	2	1	1
852	1	1	1	2	2	2	2	2	1	3	3	3	3	4	2	3	3	2	3	3	4	4	1	3	2	1	2	2	2	1	1	2	2	2	2	3	3	3	3	2	9999	9999	9999	2	1	2	2	2	1
299	1	2	2	1	2	2	2	1	1	3	4	3	2	9999	3	4	5	5	3	4	5	5	2	1	5	2	1	1	2	1	2	2	1	1	1	2	2	2	2	2	1	1	1	9999	9999	9999	9999	9999	9999
295	1	2	2	1	2	1	2	2	6	4	3	4	3	4	3	4	5	5	4	5	5	5	1	2	3	4	1	1	2	2	2	2	1	1	2	2	2	2	2	2	9999	9999	9999	9999	9999	9999	9999	9999	9999
753	2	1	2	1	2	1	2	2	4	4	4	3	2	3	3	3	4	4	3	4	5	5	2	2	5	2	2	2	1	1	1	2	2	1	2	3	2	2	3	3	9999	9999	9999	9999	9999	9999	9999	9999	1
7	2	2	1	1	1	2	2	2	4	3	3	2	5	3	3	4	4	4	4	4	5	4	2	3	4	3	2	2	2	2	2	2	2	1	2	3	1	1	3	1	2	1	2	2	1	2	2	2	2
1120	1	2	2	2	2	1	2	1	6	2	3	3	3	3	3	3	4	2	2	4	5	3	9999	4	4	3	2	2	2	1	2	2	2	2	2	1	1	1	1	1	9999	9999	9999	2	1	2	2	2	9999
1092	1	2	2	1	2	1	2	2	1	2	3	2	5	2	2	3	3	4	4	2	4	4	1	5	5	5	2	1	2	2	1	2	2	2	2	2	2	2	2	3	9999	9999	9999	2	1	2	2	2	9999
1231	2	2	1	2	1	1	2	2	5	3	3	3	5	3	2	3	4	4	3	2	4	4	1	3	3	3	2	2	2	2	2	2	1	2	2	3	2	2	3	2	9999	9999	9999	2	1	2	2	2	2
1394	2	1	2	1	2	1	2	2	4	3	3	2	2	4	2	5	5	5	5	4	5	5	1	3	1	2	2	2	1	2	2	2	2	2	2	3	2	2	3	2	9999	9999	9999	2	1	2	1	2	2
897	2	1	2	2	1	1	2	2	2	4	4	3	3	4	3	3	4	4	3	3	4	4	9999	5	4	1	1	2	2	2	2	1	1	2	2	2	2	2	2	2	1	1	1	9999	9999	9999	9999	9999	9999
26	1	2	2	1	1	2	2	2	1	3	3	2	3	3	2	3	2	2	3	2	4	4	1	4	4	3	9999	9999	9999	9999	9999	9999	9999	9999	9999	3	3	3	2	2	9999	9999	9999	2	1	2	2	1	9999
1327	1	1	2	2	1	2	2	2	5	4	4	4	3	4	3	3	2	4	5	2	4	5	1	2	2	2	2	2	1	2	1	2	2	2	2	2	3	3	2	2	9999	9999	9999	2	1	2	2	2	2
770	1	2	2	1	2	1	2	2	4	2	2	2	7	4	1	3	4	4	4	4	5	5	1	5	4	6	2	2	2	2	1	2	1	1	2	3	3	3	3	3	9999	9999	9999	2	1	1	2	2	1
750	2	1	2	2	1	2	2	1	5	4	4	4	3	3	2	3	4	5	5	2	4	2	2	2	5	2	1	2	2	2	2	1	1	2	2	3	3	3	2	2	9999	9999	9999	2	1	1	2	2	1
114	1	2	1	2	1	2	2	2	1	4	4	3	5	4	3	3	4	5	3	4	4	5	2	1	2	3	1	2	1	2	2	2	2	1	2	3	3	2	1	1	9999	9999	9999	9999	9999	9999	9999	9999	9999
1592	1	1	2	1	2	2	2	2	2	3	3	2	3	3	2	3	5	3	3	4	4	4	1	4	4	3	2	1	1	2	2	2	2	1	2	2	3	3	3	3	9999	9999	9999	2	2	2	2	1	1
1247	1	1	2	1	2	2	2	2	1	1	2	1	4	3	2	3	3	2	2	4	5	4	1	3	3	3	2	2	1	1	1	2	2	2	2	3	3	3	3	3	9999	9999	9999	2	1	1	2	1	1
1571	1	1	2	2	2	1	2	2	6	3	3	2	4	3	2	3	2	2	2	3	4	4	1	3	4	4	1	1	2	2	2	2	1	2	2	3	3	3	2	2	1	1	2	2	1	2	1	2	1
1497	2	1	2	1	1	2	2	2	4	3	4	3	1	1	3	3	2	2	3	3	4	4	2	2	2	2	2	2	1	2	2	2	2	1	2	3	3	2	3	3	9999	9999	9999	1	1	1	1	1	1
1019	1	2	2	1	1	2	2	2	5	3	3	3	3	3	2	3	4	3	3	4	5	5	1	4	5	5	1	2	1	2	2	2	2	2	2	3	3	3	2	2	9999	9999	9999	2	1	2	2	2	1
1117	1	2	1	2	1	2	2	2	1	4	4	4	5	3	3	3	5	4	2	4	5	5	1	2	3	1	2	2	1	2	1	2	2	1	2	2	3	3	2	2	9999	9999	9999	2	1	1	1	2	1
1294	1	2	1	2	1	2	2	2	3	4	4	3	5	4	3	3	4	5	5	5	5	5	1	1	6	2	9999	9999	9999	9999	9999	9999	9999	9999	9999	1	1	1	2	2	9999	9999	9999	1	2	2	1	2	1
908	1	2	2	1	1	2	2	2	5	4	4	3	5	1	2	2	3	4	4	4	5	5	1	3	4	1	1	1	2	2	2	2	1	2	2	1	2	2	2	2	1	1	2	2	2	2	1	2	1
737	2	1	2	2	1	1	2	2	5	2	2	3	3	4	3	3	2	4	2	4	4	5	1	3	4	3	1	1	2	2	2	1	1	2	2	3	3	3	3	3	1	1	2	2	1	2	2	2	2
123	1	2	2	1	2	1	2	2	4	2	3	2	5	4	2	2	3	4	2	3	4	5	1	3	4	3	2	1	2	2	2	2	2	1	2	3	3	2	2	2	9999	9999	9999	2	1	2	1	1	2
541	2	2	1	1	2	1	2	2	6	3	3	1	1	3	2	3	5	5	3	3	5	5	1	1	1	1	2	2	1	1	1	2	2	2	2	3	3	3	3	3	9999	9999	9999	2	1	2	2	2	2
589	1	2	2	1	1	2	2	2	4	2	3	2	5	1	2	1	4	4	2	2	5	4	2	3	9999	3	2	2	1	1	1	2	2	2	2	3	2	2	3	3	2	2	1	2	1	2	2	2	1
439	1	1	2	1	2	2	2	2	1	2	3	3	3	3	2	3	3	4	3	2	4	2	2	3	4	2	2	2	1	2	2	2	1	2	2	3	1	1	2	2	1	1	2	1	1	1	1	1	1
49	1	2	1	1	2	2	2	2	4	3	3	2	5	9999	2	4	4	5	4	4	5	5	1	4	6	3	1	2	2	2	2	2	2	2	2	2	2	2	2	2	2	2	1	9999	9999	9999	9999	9999	2
6	1	2	2	1	1	2	2	2	5	3	3	3	5	3	2	3	3	5	4	4	4	5	9999	3	3	4	9999	9999	9999	9999	9999	9999	9999	9999	9999	9999	9999	9999	9999	9999	9999	9999	9999	2	1	2	1	1	1
430	1	1	2	2	1	2	2	2	1	3	3	4	3	3	2	3	2	4	2	4	5	5	1	4	5	4	9999	9999	9999	9999	9999	9999	9999	9999	9999	3	2	3	3	3	9999	9999	9999	2	1	2	2	2	9999
1088	2	1	1	1	2	2	2	2	2	3	4	4	3	4	3	3	4	4	3	4	4	4	1	2	3	3	2	2	2	2	2	2	1	2	2	3	1	1	3	3	1	2	2	9999	9999	9999	9999	9999	1
1116	1	2	1	2	1	2	2	2	5	4	3	2	5	3	2	3	3	4	2	3	5	5	1	4	4	2	2	2	1	2	2	2	2	2	2	2	2	2	2	2	9999	9999	9999	2	1	2	2	2	1
987	2	2	1	2	2	1	2	1	3	3	3	4	5	4	2	3	4	5	4	3	5	2	2	3	3	3	2	2	2	2	1	2	2	2	2	2	3	3	3	3	9999	9999	9999	1	1	1	1	2	1
1329	2	1	1	2	1	2	2	2	5	4	4	1	3	4	3	3	4	4	5	3	5	5	2	1	1	1	2	2	1	2	2	2	2	2	2	3	3	3	2	3	9999	9999	9999	2	1	2	1	1	2
566	2	2	1	1	2	1	2	2	6	3	3	3	8	4	2	3	4	5	4	2	5	5	2	3	3	3	2	2	2	1	2	2	2	2	2	3	3	2	3	2	9999	9999	9999	2	1	2	2	2	2
932	2	2	2	1	1	2	2	1	8	3	3	3	3	3	3	3	4	3	4	4	4	4	1	1	3	9999	2	2	2	2	2	2	2	1	2	3	3	3	2	2	9999	9999	9999	2	1	2	2	2	1
380	1	1	2	1	2	2	2	2	1	3	3	3	1	3	2	3	4	5	3	4	4	5	1	4	3	3	2	2	2	1	1	2	2	2	2	2	2	3	3	3	9999	9999	9999	2	1	2	1	2	1
1487	1	1	2	2	1	2	2	2	5	3	4	4	5	4	2	3	4	4	3	3	4	4	1	2	3	2	2	2	2	2	2	1	2	2	2	3	2	2	2	2	9999	9999	9999	2	1	2	2	2	1
271	1	1	2	2	2	1	2	2	2	2	2	2	1	3	2	3	2	2	2	2	5	4	1	5	4	3	2	1	2	2	2	2	2	2	2	3	3	3	3	3	9999	9999	9999	2	1	2	2	2	2
1040	2	1	2	1	1	2	2	2	2	3	3	2	5	1	2	4	4	1	2	5	5	5	9999	4	5	4	9999	9999	9999	9999	9999	9999	9999	9999	9999	3	3	3	3	3	9999	9999	9999	2	1	2	2	2	1
791	1	1	2	2	2	1	2	2	6	1	3	3	1	3	3	3	2	2	4	4	4	4	1	4	1	2	2	2	1	1	2	2	2	2	2	3	3	3	2	2	9999	9999	9999	2	1	2	2	1	2
1035	1	2	2	1	1	2	2	2	4	1	3	4	3	1	2	3	2	4	2	5	5	5	1	3	3	1	1	2	2	2	2	2	1	1	2	1	3	3	2	2	2	1	2	2	1	2	2	1	1
1406	1	2	1	1	2	2	2	2	4	2	2	2	1	3	2	3	4	2	4	4	5	4	1	2	4	2	1	1	2	2	2	2	2	2	2	3	3	3	3	3	9999	9999	9999	1	1	2	2	1	2
196	1	1	2	2	2	1	2	2	1	3	2	3	7	3	1	2	4	2	2	4	5	5	1	2	2	2	2	2	2	1	2	2	2	2	2	3	3	3	2	2	9999	9999	9999	2	1	2	2	2	2
1081	1	2	2	2	1	1	2	2	1	4	3	3	3	3	2	3	3	4	4	2	5	5	1	3	2	1	9999	9999	9999	9999	9999	9999	9999	9999	9999	3	3	3	3	3	9999	9999	9999	2	1	1	2	1	2
335	2	2	2	2	1	2	1	1	5	3	4	3	5	3	4	5	3	5	5	4	5	5	2	3	9999	3	2	2	2	1	1	2	2	1	2	2	2	2	2	2	1	2	2	9999	9999	9999	9999	9999	9999
1629	2	2	2	1	1	1	2	2	6	2	3	2	7	3	2	3	3	3	3	4	5	4	1	5	3	3	1	1	2	2	2	2	2	2	2	3	3	3	3	3	9999	9999	9999	2	1	2	2	2	1
347	1	2	1	2	2	2	2	1	8	3	4	4	3	3	2	3	3	4	3	3	5	5	1	2	1	2	2	2	1	2	2	2	1	2	1	2	2	2	2	2	9999	9999	9999	2	1	2	2	1	1
218	1	2	2	2	1	2	1	2	1	4	4	2	5	4	4	2	5	5	5	4	5	5	2	2	2	2	2	2	1	2	2	2	1	1	2	3	2	2	2	2	1	1	2	9999	9999	9999	9999	9999	9999
1073	1	2	1	2	1	2	2	2	1	3	4	2	3	4	2	3	5	5	3	5	5	5	2	4	3	2	2	2	2	1	2	2	2	2	2	3	3	3	2	3	9999	9999	9999	1	1	1	1	1	1
576	1	1	2	2	1	2	2	2	1	3	2	2	3	3	2	3	2	2	2	2	5	3	1	3	6	4	9999	9999	9999	9999	9999	9999	9999	9999	9999	3	3	3	3	3	9999	9999	9999	2	1	2	2	2	2
1210	1	2	1	2	2	1	2	2	3	2	4	4	5	3	2	4	4	5	3	4	5	5	1	1	3	2	2	2	2	1	2	2	2	2	2	2	2	2	3	3	9999	9999	9999	2	2	2	1	2	2
164	2	2	2	1	2	1	2	1	6	3	3	3	1	3	2	3	4	5	4	4	5	4	1	3	3	3	2	2	2	2	2	1	1	1	2	2	2	2	2	2	1	1	2	2	2	1	2	1	1
793	2	1	2	1	2	1	2	2	4	2	3	2	7	3	3	3	4	1	5	5	5	5	1	4	4	3	2	2	1	1	1	2	2	2	2	3	3	3	3	3	1	2	2	2	1	2	2	1	1
638	2	1	2	1	2	1	2	2	6	9999	9999	9999	1	3	2	2	5	4	2	9999	5	5	1	3	3	9999	2	2	1	2	2	2	2	2	2	3	3	3	9999	9999	9999	9999	9999	2	1	2	2	2	1
1572	2	2	1	2	1	1	2	2	5	4	4	3	2	1	2	3	2	3	5	2	4	4	1	3	2	2	2	2	1	2	2	2	2	2	2	2	3	1	3	3	9999	9999	9999	2	1	2	2	2	1
883	2	2	2	1	2	2	2	2	6666	3	3	3	3	3	2	3	2	4	3	4	5	4	2	3	3	3	2	2	2	2	1	2	2	2	2	2	2	2	2	2	9999	9999	9999	2	1	2	2	2	9999
1301	1	2	2	2	1	1	2	2	1	2	3	2	3	4	2	3	4	4	2	4	5	5	1	3	2	2	2	1	2	2	2	2	1	1	2	3	3	3	3	3	9999	9999	9999	2	1	2	1	1	1
944	2	1	1	1	2	2	2	2	2	4	3	3	5	3	3	3	4	4	2	2	4	4	2	4	2	2	2	2	2	1	1	1	2	2	2	3	3	3	2	2	9999	9999	9999	2	1	1	1	1	1
939	1	1	2	2	2	2	2	1	2	2	2	2	3	3	2	3	4	3	2	4	4	2	2	5	5	4	2	2	1	2	2	2	2	2	2	2	2	9999	3	3	9999	9999	9999	2	1	1	1	1	2
617	1	1	2	2	2	1	2	2	1	2	2	2	1	3	3	3	2	2	2	4	5	4	1	5	4	6	2	1	1	2	2	2	2	2	2	3	9999	9999	9999	9999	9999	9999	9999	2	2	1	2	2	2
127	1	1	2	1	2	2	2	2	1	4	4	3	3	3	4	3	5	3	4	4	5	5	1	4	3	3	9999	9999	9999	9999	9999	9999	9999	9999	9999	3	3	3	3	3	9999	9999	9999	2	1	2	2	2	1
701	1	2	2	2	1	1	2	2	6	3	3	1	5	1	2	3	4	5	3	4	5	5	1	4	4	2	9999	9999	9999	9999	9999	9999	9999	9999	9999	3	3	3	3	3	9999	9999	9999	2	1	2	2	2	1
1336	2	2	2	1	2	1	2	1	6	2	3	2	1	3	5	2	4	2	4	5	5	5	1	4	3	2	2	2	1	2	2	1	1	2	2	1	3	2	2	2	1	2	2	9999	9999	9999	9999	9999	2
778	2	2	2	2	1	2	2	2	6666	4	4	4	3	3	2	3	2	2	2	2	4	2	1	3	2	2	1	2	2	2	2	1	2	1	2	3	3	3	2	2	1	2	2	2	2	1	2	1	1
216	1	2	2	1	2	1	2	2	6	4	1	4	1	2	2	2	2	5	2	3	5	5	1	3	3	9999	1	2	1	2	2	2	1	2	2	1	1	1	1	1	1	2	2	2	2	2	1	2	1
1477	1	1	2	1	2	2	2	2	2	2	2	2	1	3	2	2	2	2	2	2	5	4	1	6	6	6	2	2	2	2	2	2	2	2	1	1	1	1	2	2	2	2	1	9999	9999	9999	9999	9999	9999
829	2	1	2	2	2	1	2	1	2	3	3	3	3	3	2	3	2	3	4	3	4	4	1	4	4	4	9999	9999	9999	9999	9999	9999	9999	9999	9999	3	3	3	2	3	9999	9999	9999	2	1	1	2	1	1
506	1	1	2	1	2	2	2	2	2	2	3	2	1	3	1	2	3	2	2	2	2	2	9999	4	9999	4	2	2	2	1	1	2	2	2	2	3	1	3	3	3	9999	9999	9999	2	1	1	2	2	1
919	1	2	1	1	2	2	2	2	1	4	4	4	3	3	2	4	5	5	2	4	5	5	1	1	3	3	2	2	1	1	1	2	2	2	2	3	3	2	2	2	9999	9999	9999	9999	9999	9999	9999	9999	9999
55	2	1	2	2	1	1	2	2	2	2	4	3	7	3	3	3	4	3	4	4	5	4	9999	1	1	1	9999	9999	9999	9999	9999	9999	9999	9999	9999	3	3	3	2	2	1	1	1	2	1	2	1	2	1
443	1	2	2	1	2	1	2	2	6	3	3	3	3	3	2	3	4	5	4	4	5	4	1	4	4	3	9999	9999	9999	9999	9999	9999	9999	9999	9999	1	1	1	3	3	9999	9999	9999	2	1	2	1	1	1
1185	1	2	1	2	1	2	2	2	1	3	3	1	3	3	2	3	2	4	2	2	2	2	1	3	9999	4	9999	9999	9999	9999	9999	9999	9999	9999	9999	2	3	3	3	2	2	1	2	2	1	2	2	2	2
728	2	1	2	1	1	2	2	2	2	3	3	2	3	4	2	3	4	4	3	4	5	5	9999	4	4	4	9999	9999	9999	9999	9999	9999	9999	9999	9999	3	3	3	3	3	9999	9999	9999	2	1	2	1	2	2
574	2	2	1	1	2	1	2	2	6	2	3	2	5	3	3	2	4	4	3	4	5	5	1	2	4	3	1	1	1	1	1	2	2	1	2	3	3	3	3	3	9999	9999	9999	2	1	2	2	2	1
1568	1	1	1	2	2	2	2	2	2	3	3	3	5	4	2	3	3	4	4	4	5	2	1	2	3	4	1	2	2	2	2	2	1	2	2	3	2	2	2	2	1	1	2	9999	9999	9999	9999	9999	2
775	2	2	2	1	2	1	2	1	6	2	2	3	1	3	2	3	4	3	2	5	5	5	1	2	2	2	1	1	1	2	2	1	2	1	2	1	3	3	3	3	9999	9999	9999	2	1	2	1	2	2
361	1	1	2	2	1	2	2	2	1	3	3	3	5	1	4	3	4	4	3	4	4	4	9999	5	4	3	9999	9999	9999	9999	9999	9999	9999	9999	9999	3	3	3	3	3	9999	9999	9999	2	1	2	2	2	2
747	2	1	1	2	2	1	2	2	6	4	3	2	5	4	2	3	4	2	1	2	5	5	1	4	6	3	2	1	1	2	2	1	1	1	1	2	2	2	2	2	1	1	1	2	1	2	2	2	9999
1493	1	2	1	2	1	2	2	2	5	4	4	3	3	3	2	3	4	4	4	4	4	4	1	2	3	3	2	2	1	2	2	2	2	2	2	1	3	2	3	3	9999	9999	9999	1	1	2	1	1	2
371	1	1	2	1	2	2	2	2	4	3	3	3	3	1	2	2	3	4	5	5	5	5	2	2	4	3	9999	9999	9999	9999	9999	9999	9999	9999	9999	1	1	1	1	1	9999	9999	9999	1	1	1	1	1	1
1195	1	2	1	2	1	2	2	2	1	3	4	2	5	1	3	4	3	5	4	5	5	5	1	3	3	2	2	2	1	1	2	2	2	1	2	3	2	2	2	2	9999	9999	9999	2	1	2	2	2	2
568	1	2	2	2	1	1	2	2	6	3	4	2	3	4	3	2	2	4	5	5	5	5	1	2	5	1	1	2	1	2	2	2	2	1	2	1	3	3	2	2	1	2	1	2	2	2	1	1	1
1284	1	2	2	2	1	1	2	2	1	3	3	3	1	3	3	2	2	2	3	4	5	5	1	1	3	1	2	1	2	2	2	2	2	2	2	1	1	1	3	3	9999	9999	9999	2	1	1	1	2	2
351	1	1	2	2	1	2	2	2	5	3	3	3	2	4	3	3	4	4	2	3	4	4	2	3	2	2	2	2	2	2	2	1	2	2	2	2	2	2	3	3	1	2	2	2	1	2	2	2	2
695	1	1	2	2	2	1	2	2	1	3	3	4	7	3	4	5	3	5	2	2	4	4	1	4	4	2	2	2	2	2	1	1	2	2	2	3	3	3	3	3	9999	9999	9999	2	1	1	1	1	2
912	2	2	2	1	2	2	2	2	6666	3	3	3	3	3	2	3	4	4	3	4	5	5	1	2	2	2	2	2	2	2	2	2	1	2	2	3	3	3	3	3	9999	9999	9999	2	1	2	2	2	2
749	2	1	2	1	2	2	2	1	2	1	3	2	1	3	1	3	4	3	2	2	2	2	1	2	3	4	9999	9999	9999	9999	9999	9999	9999	9999	9999	3	3	3	3	3	9999	9999	9999	2	1	2	2	1	2
143	1	1	2	1	2	2	2	2	1	3	3	3	7	3	3	3	3	3	3	2	4	2	2	2	2	2	1	1	2	2	2	1	2	2	2	1	1	1	2	2	1	2	2	2	1	2	1	1	2
1426	1	1	2	2	1	2	2	2	2	3	3	3	5	4	2	3	3	4	4	4	5	5	1	3	5	3	2	2	1	1	2	2	2	2	2	3	3	3	3	3	9999	9999	9999	2	1	2	1	1	2
995	1	2	2	1	2	1	2	2	1	3	3	2	8	3	2	3	4	4	2	4	5	4	1	4	5	5	9999	9999	9999	9999	9999	9999	9999	9999	9999	3	3	3	3	3	9999	9999	9999	2	1	2	2	2	2
1313	2	1	1	1	2	2	2	2	4	3	3	3	2	3	2	3	2	2	2	2	2	2	1	2	3	3	2	2	1	2	2	2	2	2	2	3	3	3	3	3	9999	9999	9999	2	1	2	1	2	1
209	1	2	2	1	2	1	2	2	6	3	4	1	7	3	5	3	5	5	3	5	5	5	1	1	6	1	1	2	2	2	2	1	2	2	2	1	3	3	3	2	2	1	2	2	1	2	1	2	1
1211	1	1	1	2	2	2	2	2	2	3	3	3	2	3	2	2	4	3	3	3	4	3	2	2	3	3	2	2	1	2	2	1	1	2	2	3	3	3	3	3	1	2	2	2	1	2	2	2	1
210	1	1	2	1	2	2	2	2	2	2	3	3	3	2	2	3	3	4	4	4	4	4	1	5	5	5	1	2	2	2	2	1	2	2	2	3	3	2	2	2	9999	9999	9999	2	1	2	2	2	2
1610	1	1	1	2	2	2	2	2	2	4	4	4	3	4	3	3	5	4	4	4	3	5	1	3	2	3	2	2	1	2	1	1	1	1	2	3	3	3	2	2	9999	9999	9999	1	2	2	1	2	1
742	1	1	2	2	2	2	2	1	2	2	3	2	1	3	2	3	3	2	2	4	5	4	1	3	3	9999	2	1	1	2	2	2	2	1	2	2	2	2	3	3	9999	9999	9999	2	2	1	2	1	1
1232	1	1	2	1	2	2	2	2	4	3	3	3	3	3	2	3	4	4	2	2	4	4	1	4	4	4	2	1	2	2	2	2	1	2	2	3	2	2	2	2	1	2	2	2	1	2	2	1	2
1237	1	2	2	1	2	2	2	1	1	3	3	3	3	4	2	3	4	4	2	3	5	5	1	3	4	2	2	2	2	2	2	2	1	2	1	2	2	2	2	2	1	2	2	2	1	2	2	2	1
984	1	2	1	2	1	2	2	2	1	4	4	4	5	4	2	4	3	5	3	4	2	5	2	4	4	4	2	2	2	2	2	2	1	2	2	2	2	2	2	2	1	2	2	9999	9999	9999	9999	9999	1
696	1	1	2	2	2	1	2	2	1	2	2	3	6	1	3	3	3	4	3	4	4	5	1	2	5	4	9999	9999	9999	9999	9999	9999	9999	9999	9999	2	2	3	3	3	9999	9999	9999	2	1	2	2	2	1
310	2	2	2	1	2	1	2	1	6	3	3	2	3	3	2	2	2	2	2	4	4	4	1	3	3	3	9999	9999	9999	9999	9999	9999	9999	9999	9999	3	3	3	3	3	9999	9999	9999	2	1	1	1	2	2
758	1	1	2	1	2	2	2	2	2	2	1	2	1	3	1	3	2	2	3	4	5	4	1	4	5	5	1	2	1	2	2	2	2	2	2	3	3	3	3	3	9999	9999	9999	9999	9999	9999	9999	9999	9999
93	2	2	1	1	2	2	2	2	3	9999	3	2	9999	3	2	3	3	2	3	4	5	5	1	5	5	5	1	1	2	2	2	2	1	1	2	3	3	3	3	3	9999	9999	9999	2	2	2	1	2	2
406	2	2	1	2	1	1	2	2	3	4	3	4	1	3	2	3	3	5	2	3	4	5	1	5	5	9999	2	2	1	2	2	2	1	1	2	3	3	3	2	2	1	2	2	2	1	1	2	2	1
1616	1	2	2	2	2	1	2	1	1	4	4	4	3	1	2	3	4	4	5	4	5	5	1	1	6	2	1	2	2	2	2	2	1	2	1	1	2	3	1	1	1	2	2	9999	9999	9999	9999	9999	1
1057	1	2	2	1	2	1	2	2	1	4	3	3	3	3	2	1	1	1	1	3	4	5	1	5	3	5	9999	9999	9999	9999	9999	9999	9999	9999	9999	3	3	3	3	3	9999	9999	9999	2	2	2	1	2	1
592	1	2	2	1	2	1	2	2	6	2	3	3	1	3	2	3	3	3	1	3	4	4	1	4	5	4	9999	9999	9999	9999	9999	9999	9999	9999	9999	3	3	3	3	3	9999	9999	9999	2	1	2	2	2	2
1167	2	1	1	1	2	2	2	2	2	2	2	3	5	3	3	3	2	2	3	1	4	4	1	5	5	4	2	1	2	2	2	2	2	2	2	3	3	3	3	3	9999	9999	9999	2	1	2	1	2	2
137	1	1	2	2	2	1	2	2	2	3	3	2	5	3	3	2	2	3	4	4	5	5	9999	2	3	1	1	1	2	2	2	2	2	2	2	1	3	2	3	3	2	1	2	2	2	2	2	1	2
741	1	1	1	2	2	2	2	2	1	2	3	3	3	1	2	3	4	3	2	4	4	4	1	3	4	3	2	2	1	1	1	2	2	2	2	1	3	3	3	3	9999	9999	9999	2	2	1	2	2	1
504	2	2	1	1	1	2	2	2	4	3	3	4	3	3	2	4	4	3	5	5	5	5	1	5	2	2	1	2	2	2	2	2	2	2	1	3	3	3	2	2	1	2	1	2	2	1	2	2	2
31	2	2	2	1	1	2	2	2	4	3	3	2	7	3	4	3	3	4	4	4	4	5	1	1	2	3	2	2	2	2	1	2	2	2	2	3	2	2	2	2	1	2	2	9999	9999	9999	9999	9999	2
294	2	1	2	1	2	1	2	2	6	3	2	3	1	3	2	3	3	1	3	4	5	4	1	2	4	3	9999	9999	9999	9999	9999	9999	9999	9999	9999	3	3	1	3	3	9999	9999	9999	2	1	2	2	2	2
857	1	2	2	2	1	1	2	2	5	3	3	3	3	1	3	3	3	4	4	5	5	5	2	3	3	3	2	2	1	2	2	2	1	2	2	2	2	2	2	2	1	2	2	2	1	2	2	2	2
548	2	1	2	2	1	1	2	2	2	3	3	2	3	3	2	3	4	4	3	2	4	5	1	4	4	3	2	2	2	2	2	2	2	1	2	3	3	3	3	3	9999	9999	9999	2	1	2	1	2	1
1639	1	2	2	1	2	1	2	2	6	2	3	1	1	3	2	2	3	3	3	3	4	2	1	6	4	4	1	1	2	2	2	2	2	2	2	3	3	3	3	3	9999	9999	9999	2	1	2	2	2	2
204	1	1	2	2	2	1	2	2	2	2	3	1	1	3	1	2	4	4	3	4	4	4	1	3	4	4	9999	9999	9999	9999	9999	9999	9999	9999	9999	2	2	2	3	3	9999	9999	9999	2	1	1	2	2	1
881	1	1	2	1	2	2	2	2	1	2	2	2	7	3	3	3	3	3	3	2	4	2	2	3	5	4	2	2	1	1	2	2	2	2	2	3	3	3	3	3	9999	9999	9999	2	1	1	1	1	1
177	2	1	1	2	1	2	2	2	3	3	3	3	5	1	2	3	4	4	3	4	4	4	2	4	3	3	2	2	2	1	2	2	2	2	2	3	3	3	2	2	2	1	2	2	1	2	2	2	9999
71	1	1	1	2	2	2	2	2	2	2	3	3	3	3	2	4	4	2	2	2	4	4	1	5	4	4	1	2	2	2	2	2	2	2	2	1	1	1	3	3	9999	9999	9999	2	1	1	1	1	1
973	2	1	2	2	1	2	2	2	2	1	4	3	7	4	2	3	1	4	3	4	4	4	1	5	4	4	2	1	2	2	2	2	2	2	2	2	2	3	3	3	9999	9999	9999	2	1	2	2	2	9999
422	1	2	2	2	1	1	2	2	1	4	3	2	3	4	3	3	4	4	3	4	4	5	1	3	3	3	1	2	2	2	2	2	2	2	2	3	2	3	2	2	9999	9999	9999	2	2	2	2	1	2
413	1	1	2	2	1	2	2	2	2	3	4	4	2	3	3	3	2	2	2	4	5	5	1	4	5	3	2	2	2	2	2	2	1	1	2	2	3	2	2	2	2	1	2	2	1	2	2	2	2
1576	1	1	2	1	2	2	2	2	4	1	1	1	1	4	2	3	4	2	3	4	5	4	1	4	4	4	1	1	2	2	2	1	2	1	2	3	3	3	3	3	9999	9999	9999	2	1	2	2	2	2
529	2	2	1	1	2	1	2	2	6	3	3	3	5	3	2	3	4	2	2	2	5	4	2	3	3	3	2	2	2	1	2	2	2	2	2	3	3	3	2	2	9999	9999	9999	2	1	1	2	1	1
1522	2	2	2	1	2	2	2	2	6666	3	2	2	6	9999	2	3	3	4	2	3	3	4	2	4	9999	5	2	2	1	2	2	2	2	2	2	2	1	1	2	3	1	2	2	2	2	1	2	2	2
643	1	2	2	1	2	2	1	2	1	2	3	2	3	1	2	3	3	2	2	3	2	4	1	3	3	3	2	2	2	2	1	2	2	2	2	1	3	3	3	3	9999	9999	9999	2	1	2	1	2	9999
560	1	2	2	2	1	2	2	1	1	9999	9999	9999	9999	3	3	3	5	4	9999	9999	9999	9999	2	1	9999	9999	2	2	2	2	2	2	1	2	2	1	9999	9999	9999	9999	2	1	2	2	2	2	2	1	9999
434	1	1	2	1	2	2	2	2	4	1	1	1	1	3	1	3	2	2	3	4	5	4	1	3	5	4	1	1	1	1	1	1	1	1	1	3	2	2	2	2	1	2	1	2	1	2	2	2	1
1104	2	2	2	1	2	1	2	1	6	3	3	3	7	3	3	3	4	2	4	4	5	4	1	2	3	2	2	2	1	1	1	2	2	2	2	3	3	3	3	3	9999	9999	9999	1	1	1	1	1	1
1601	1	1	2	1	2	2	2	2	1	2	2	3	2	3	2	3	2	3	3	2	4	4	1	3	4	3	9999	9999	9999	9999	9999	9999	9999	9999	9999	3	3	3	3	2	9999	9999	9999	2	1	2	2	2	1
842	1	1	2	2	2	1	2	2	2	2	2	1	3	3	2	3	5	1	3	4	5	2	1	3	5	4	2	2	2	2	2	2	2	1	1	1	3	2	2	2	1	2	2	2	1	1	2	1	1
1163	1	2	2	1	2	1	2	2	1	2	3	2	5	1	2	3	4	3	2	2	5	4	2	4	5	2	9999	9999	9999	9999	9999	9999	9999	9999	9999	1	1	3	2	2	1	1	2	2	1	1	1	1	1
409	1	1	2	1	2	2	2	2	4	2	3	3	1	3	3	3	4	3	4	3	4	5	1	4	5	3	2	2	2	1	2	2	2	2	2	3	3	2	3	3	9999	9999	9999	2	1	2	2	2	1
1484	1	2	2	1	2	1	2	2	1	3	3	3	2	9999	3	4	5	3	3	4	3	5	1	3	3	3	2	2	2	2	2	2	1	2	2	3	2	3	3	1	9999	9999	9999	2	2	2	1	2	2
70	1	2	2	1	1	2	2	2	4	4	3	3	3	3	3	4	3	2	2	2	4	2	1	3	3	3	9999	9999	9999	9999	9999	9999	9999	9999	9999	1	3	3	3	3	9999	9999	9999	1	1	1	1	1	1
288	1	2	2	2	1	2	2	1	5	3	2	2	8	3	2	3	4	4	4	4	5	5	1	4	4	4	9999	9999	9999	9999	9999	9999	9999	9999	9999	3	3	3	3	3	9999	9999	9999	2	1	2	1	1	1
542	1	2	2	2	2	1	2	1	6	4	4	4	3	2	3	3	5	5	3	2	4	3	2	1	4	1	2	2	2	2	2	1	1	2	2	2	2	2	2	2	1	1	2	9999	9999	9999	9999	9999	1
1113	2	1	2	1	2	1	2	2	2	2	3	2	3	3	9999	9999	9999	9999	9999	9999	9999	9999	1	4	5	4	2	2	1	2	2	2	2	1	2	1	1	2	2	2	9999	9999	9999	2	1	2	2	2	1
1524	1	1	2	2	2	1	2	2	2	2	2	2	8	3	3	2	3	2	2	3	2	2	1	1	4	2	2	2	2	2	1	2	2	2	2	3	3	3	3	3	9999	9999	9999	2	1	2	2	2	2
843	1	2	2	1	2	1	2	2	1	3	3	2	3	3	2	3	3	4	2	3	5	5	2	3	4	3	2	2	1	2	1	2	2	2	2	1	1	1	3	2	2	1	2	2	1	1	1	2	1
416	1	1	2	2	2	1	2	2	1	2	3	3	1	3	2	3	3	4	3	4	4	2	1	4	3	3	1	1	2	2	2	2	2	2	2	2	2	2	2	2	9999	9999	9999	2	2	2	2	1	2
1605	1	2	2	1	2	1	2	2	1	3	3	2	3	4	2	3	4	5	2	2	4	4	1	3	4	5	2	2	1	2	2	2	2	2	2	1	1	1	2	2	9999	9999	9999	2	1	1	1	2	1
1470	1	2	2	1	2	1	2	2	1	3	2	3	3	3	2	3	3	2	4	2	5	5	1	2	4	3	9999	9999	9999	9999	9999	9999	9999	9999	9999	3	3	3	3	3	9999	9999	9999	2	1	2	2	2	1
1312	2	2	2	1	1	1	2	2	5	2	4	2	3	3	2	2	4	1	2	4	2	4	2	3	4	1	2	2	2	2	2	2	1	1	2	3	3	3	2	2	2	1	2	2	1	1	1	2	1
553	2	2	2	1	2	1	2	1	6	1	3	1	1	3	9999	9999	9999	9999	9999	9999	9999	9999	9999	4	9999	4	9999	9999	9999	9999	9999	9999	9999	9999	9999	3	3	9999	9999	9999	9999	9999	9999	2	1	1	1	2	1
1080	1	1	2	1	2	2	2	2	2	2	2	2	3	4	2	3	4	2	2	5	5	5	1	3	4	2	9999	9999	9999	9999	9999	9999	9999	9999	9999	3	3	2	2	2	9999	9999	9999	2	1	2	2	2	2
487	2	2	1	2	2	1	2	1	6	3	4	3	7	1	2	3	2	2	2	4	5	5	1	2	2	2	2	2	2	2	1	2	2	1	2	3	3	3	3	3	2	2	1	2	2	2	2	1	1
743	1	2	1	1	2	2	2	2	3	3	4	4	5	4	4	3	3	5	5	5	5	5	2	4	1	4	2	2	2	2	2	2	1	2	1	2	2	2	2	2	1	1	2	9999	9999	9999	9999	9999	1
759	2	2	1	1	1	2	2	2	5	4	4	1	3	3	2	2	4	4	5	5	5	5	1	4	3	2	2	2	1	1	1	1	1	1	1	3	2	2	2	2	1	1	1	2	2	2	1	2	1
207	2	2	1	1	1	2	2	2	5	3	4	4	5	1	2	3	4	5	2	5	5	5	1	1	1	1	2	2	1	1	2	2	2	2	2	3	3	3	3	3	9999	9999	9999	2	1	2	1	2	2
381	1	2	1	1	2	2	2	2	4	3	3	3	8	3	2	3	4	4	4	4	5	4	2	2	5	5	1	1	1	2	2	1	1	2	2	1	1	1	3	3	1	2	1	2	1	2	2	1	2
1107	1	1	2	2	2	1	2	2	6	2	2	2	7	3	1	3	2	2	2	2	5	2	1	4	3	2	2	1	1	2	2	2	2	1	2	2	2	2	2	2	1	2	2	2	1	2	2	2	1
1094	2	2	1	2	1	1	2	2	5	4	4	3	3	4	2	2	4	4	5	2	5	4	1	4	3	9999	9999	9999	9999	9999	9999	9999	9999	9999	9999	2	3	3	1	1	1	1	2	2	1	1	1	1	1
464	2	2	2	1	2	1	2	2	4	3	4	3	5	4	3	4	4	4	4	4	4	5	9999	4	1	3	2	2	2	2	2	2	1	2	2	3	3	2	3	2	9999	9999	9999	2	1	2	2	2	2
51	1	1	2	2	2	1	2	2	2	2	2	2	1	3	2	3	4	4	2	4	5	5	1	4	4	4	1	2	1	1	1	2	2	2	2	2	2	3	3	3	9999	9999	9999	2	2	2	2	1	1
1276	1	2	1	1	2	2	2	2	1	2	3	4	3	4	2	1	2	5	5	4	5	2	1	3	2	2	9999	9999	9999	9999	9999	9999	9999	9999	9999	3	3	3	3	3	9999	9999	9999	2	1	2	2	2	1
1510	1	1	2	1	2	2	2	2	2	2	2	2	3	3	1	3	2	2	2	4	5	4	1	4	3	4	9999	9999	9999	9999	9999	9999	9999	9999	9999	3	3	2	2	2	1	2	2	2	2	2	2	1	2
578	1	1	2	2	2	1	2	2	1	2	3	3	7	3	2	4	2	2	2	2	4	4	1	5	4	3	1	2	1	1	2	2	2	1	2	2	1	2	2	2	2	1	2	9999	9999	9999	9999	9999	1
289	1	1	1	2	2	2	2	2	2	3	3	3	5	3	2	3	3	3	3	4	4	4	1	3	4	3	2	2	1	1	1	2	2	2	2	1	1	3	3	3	9999	9999	9999	2	1	2	2	2	1
483	1	1	2	2	1	2	2	2	2	3	4	3	5	3	3	3	2	1	3	4	5	5	1	3	4	4	1	1	2	2	2	2	2	2	2	3	3	2	2	2	9999	9999	9999	9999	9999	9999	9999	9999	2
1433	1	2	1	2	1	2	2	2	5	3	4	2	3	1	2	3	4	4	5	4	3	4	1	2	2	2	9999	9999	9999	9999	9999	9999	9999	9999	9999	3	3	3	3	3	9999	9999	9999	2	1	2	2	1	1
101	1	2	2	1	2	1	2	2	4	2	3	2	1	3	2	2	2	2	2	2	4	4	1	4	3	3	2	2	1	1	1	2	2	2	2	2	2	3	2	2	9999	9999	9999	2	2	2	2	1	2
721	1	1	2	2	2	1	2	2	6	3	3	3	3	3	1	3	3	3	3	2	4	4	9999	1	1	1	1	2	2	2	2	2	1	2	2	1	2	2	1	2	2	2	1	9999	9999	9999	9999	9999	9999
450	1	1	2	2	1	2	2	2	2	4	4	4	3	4	2	3	4	1	4	4	5	5	2	3	2	2	2	1	1	1	1	2	2	1	2	2	2	2	2	2	1	2	2	2	1	2	2	2	2
356	1	1	2	2	2	1	2	2	1	3	4	1	3	3	3	4	5	5	5	2	5	4	1	1	5	2	2	2	1	1	1	2	2	1	2	3	3	3	3	3	9999	9999	9999	1	1	1	1	1	1
813	1	2	2	1	2	1	2	2	6	3	4	2	3	3	2	3	4	4	2	2	2	2	1	2	2	2	2	2	2	2	2	2	2	1	2	3	3	3	2	2	1	2	2	2	1	2	2	2	1
1500	2	1	1	1	2	2	2	2	2	2	3	2	5	3	1	4	2	2	2	2	4	2	1	4	4	4	2	2	1	2	1	2	2	2	2	2	2	3	3	3	9999	9999	9999	2	2	1	1	2	1
12	2	1	2	1	2	2	2	1	8	3	3	2	3	3	2	3	4	4	3	3	4	5	1	3	9999	4	2	2	2	1	2	2	2	2	2	2	2	3	3	3	9999	9999	9999	9999	9999	9999	9999	9999	2
189	2	2	1	2	1	2	2	1	5	3	4	3	5	9999	2	3	4	5	3	4	5	3	1	1	3	3	9999	9999	9999	9999	9999	9999	9999	9999	9999	1	3	3	3	3	9999	9999	9999	2	1	2	2	1	2
1070	1	2	2	1	2	1	2	2	6	1	2	1	1	3	2	3	4	2	2	5	5	5	1	4	9999	4	1	1	2	2	1	2	2	1	2	2	2	3	3	3	9999	9999	9999	2	1	2	1	2	1
171	1	1	2	1	2	2	2	2	4	3	2	3	3	3	2	3	3	4	2	3	4	4	1	4	5	3	2	2	2	1	2	2	2	2	2	3	1	3	3	3	9999	9999	9999	2	1	2	1	2	1
1026	2	1	2	1	2	1	2	2	6	3	3	3	3	3	1	3	3	4	4	4	5	4	1	2	1	2	2	2	2	2	2	2	2	1	2	2	2	2	2	2	9999	9999	9999	9999	9999	9999	9999	9999	2
551	1	1	2	2	2	1	2	2	2	2	3	3	9999	3	2	3	5	2	4	4	5	5	1	3	4	3	1	1	1	2	2	2	2	1	2	2	3	2	2	2	1	2	2	2	2	2	1	1	1
69	2	2	2	1	1	1	2	2	6	3	3	3	1	3	2	3	3	3	2	4	4	5	1	2	2	2	9999	9999	9999	9999	9999	9999	9999	9999	9999	3	3	3	3	3	9999	9999	9999	2	1	1	1	1	1
91	1	2	1	2	1	2	2	2	3	4	4	4	5	4	3	3	4	4	2	4	5	5	2	2	2	1	9999	9999	9999	9999	9999	9999	9999	9999	9999	2	3	3	2	2	9999	9999	9999	2	1	1	2	2	2
554	1	2	2	2	1	1	2	2	5	3	3	3	3	3	1	3	4	3	2	4	4	2	9999	3	1	4	2	2	2	2	1	2	2	2	2	3	3	3	3	3	9999	9999	9999	2	1	1	2	1	1
1342	2	2	2	1	1	1	2	2	5	4	4	4	5	1	4	4	5	4	5	5	5	5	1	1	2	1	1	2	2	2	2	2	2	2	2	3	3	3	2	2	9999	9999	9999	2	1	2	2	2	2
1578	1	1	2	1	2	2	2	2	2	2	3	3	3	3	2	3	3	3	2	5	5	5	2	4	4	2	2	2	1	2	2	2	2	2	2	1	1	1	1	1	9999	9999	9999	1	1	1	1	1	1
798	1	2	1	1	2	2	2	2	4	3	4	4	3	2	3	3	4	5	5	4	5	4	1	2	3	2	1	2	2	2	1	2	1	1	2	3	2	2	2	2	1	1	1	9999	9999	9999	9999	9999	2
1454	2	1	2	1	2	1	2	2	2	1	1	2	1	3	1	4	5	4	1	2	4	4	1	5	6	6	2	1	1	1	2	2	2	2	2	3	2	3	3	3	2	2	1	2	1	1	1	2	1
515	2	2	1	1	2	2	2	1	4	3	3	2	1	4	3	3	4	2	4	4	4	4	1	3	3	2	2	2	2	2	2	2	2	1	2	3	3	3	2	2	1	2	2	2	1	2	2	2	1
1505	1	1	2	2	2	1	2	2	6	2	1	1	3	3	1	1	1	1	1	2	4	2	1	5	5	5	2	2	1	1	2	2	2	2	2	2	2	2	3	3	9999	9999	9999	2	1	2	2	2	1
307	1	2	2	2	1	2	2	2	1	3	3	3	4	3	2	3	4	4	5	5	5	5	1	4	4	2	2	2	2	2	2	2	2	1	2	3	3	3	3	3	9999	9999	9999	2	1	2	2	2	9999
887	2	1	2	2	2	1	2	1	2	1	1	1	1	3	1	3	2	1	1	2	4	2	1	5	5	5	9999	9999	9999	9999	9999	9999	9999	9999	9999	1	1	3	3	1	9999	9999	9999	2	1	1	2	2	1
1358	2	2	1	1	1	2	2	2	3	4	4	3	3	1	4	5	5	4	4	5	5	5	2	1	9999	1	1	2	2	2	2	2	1	2	1	3	3	2	2	2	1	1	2	2	2	2	2	1	2
1489	1	1	2	1	2	2	2	2	1	3	2	2	3	3	2	2	3	4	3	5	2	5	1	4	3	3	2	1	1	2	2	2	2	2	2	3	1	2	2	2	2	1	2	2	1	2	1	2	2
662	1	1	2	2	1	2	2	2	1	3	4	3	3	4	2	2	4	4	2	5	5	5	2	4	4	4	2	2	1	1	2	1	2	2	2	1	2	2	2	2	1	2	2	2	2	2	1	2	1
184	1	2	2	2	1	1	2	2	1	3	4	1	3	2	3	3	4	2	2	2	5	5	2	4	4	3	2	2	1	1	2	2	2	1	2	3	2	2	2	2	2	2	1	9999	9999	9999	9999	9999	2
1490	1	1	1	2	2	2	2	2	2	2	4	3	5	3	2	3	2	4	2	2	4	2	1	4	3	3	2	2	2	2	2	2	2	1	2	2	2	2	3	2	9999	9999	9999	9999	9999	9999	9999	9999	2
309	1	2	2	1	2	1	2	2	6	2	3	1	1	3	1	3	4	5	2	2	5	4	1	5	4	3	9999	9999	9999	9999	9999	9999	9999	9999	9999	3	3	3	3	3	9999	9999	9999	2	1	1	2	1	1
102	1	2	2	2	2	1	2	1	1	1	2	2	1	3	1	2	2	2	1	2	5	4	9999	9999	9999	9999	2	2	2	1	1	2	2	2	2	3	3	3	3	3	9999	9999	9999	2	1	2	2	1	1
1287	2	1	2	1	1	2	2	2	5	3	4	3	5	1	2	3	4	3	3	5	5	5	1	3	3	4	2	1	1	2	1	2	2	1	2	3	3	3	2	2	9999	9999	9999	9999	9999	9999	9999	9999	9999
186	1	1	2	2	1	2	2	2	2	3	3	2	6	1	2	3	3	2	2	4	5	5	1	4	4	3	1	2	1	2	2	2	1	2	2	2	2	3	2	3	1	2	2	9999	9999	9999	9999	9999	1
20	1	1	2	2	2	1	2	2	1	4	4	2	3	3	2	3	3	2	1	3	5	5	1	3	3	3	2	2	1	2	1	2	2	2	2	2	2	2	2	2	9999	9999	9999	9999	9999	9999	9999	9999	2
1555	1	1	2	2	1	2	2	2	2	3	4	3	3	3	1	3	3	3	3	3	5	5	1	1	4	2	9999	9999	9999	9999	9999	9999	9999	9999	9999	2	3	3	2	2	9999	9999	9999	2	1	2	2	2	2
21	1	2	1	2	2	2	2	1	3	2	3	3	8	3	1	3	3	4	4	2	4	4	1	5	4	5	2	2	2	2	2	1	2	2	2	3	3	3	3	3	9999	9999	9999	2	1	2	2	2	2
797	1	1	2	2	1	2	2	2	1	3	3	3	2	3	3	2	2	4	5	4	5	5	2	4	9999	4	2	2	2	2	2	2	2	1	2	3	3	3	3	3	2	2	1	1	2	2	2	2	2
594	1	1	2	2	2	1	2	2	1	2	3	2	3	3	1	3	2	2	4	4	4	4	1	3	3	4	9999	9999	9999	9999	9999	9999	9999	9999	9999	3	3	3	3	2	9999	9999	9999	2	1	2	2	1	2
343	2	1	2	2	2	1	2	1	2	2	2	1	1	3	2	3	4	1	1	2	4	3	1	5	5	5	2	2	1	1	1	2	2	1	2	2	2	3	3	3	2	2	1	2	1	1	2	2	1
1011	1	2	2	2	1	1	2	2	6	2	3	3	1	3	2	3	2	3	2	5	5	5	1	5	3	4	1	1	1	1	2	1	1	1	2	3	3	3	3	3	9999	9999	9999	2	1	2	2	1	2
417	1	1	2	1	2	2	2	2	1	2	2	2	5	4	2	3	4	3	2	5	5	5	2	3	4	3	1	2	2	2	1	2	2	2	2	3	2	3	3	3	1	1	2	2	1	2	2	2	1
1149	1	2	2	2	1	1	2	2	6	3	4	3	5	2	4	4	4	4	5	5	5	5	1	2	2	1	2	2	2	2	1	2	2	2	2	2	3	2	2	2	1	1	2	2	1	2	2	2	2
375	1	2	2	1	2	1	2	2	4	2	2	2	1	3	2	2	4	3	2	4	5	4	1	3	4	4	2	1	2	2	2	1	1	2	2	3	3	3	2	2	1	2	2	2	1	2	2	2	1
811	2	1	1	2	1	2	2	2	5	3	3	3	5	1	2	3	3	4	2	2	5	5	1	2	4	3	9999	9999	9999	9999	9999	9999	9999	9999	9999	3	3	3	3	3	9999	9999	9999	2	1	2	1	1	2
494	1	1	2	1	2	2	2	2	2	3	3	4	5	3	2	3	4	4	4	5	5	5	1	3	2	4	2	2	1	1	2	2	2	2	2	3	3	3	3	3	9999	9999	9999	2	1	2	2	2	2
518	1	1	2	2	2	1	2	2	1	2	2	2	8	3	1	4	3	1	1	3	4	4	1	4	5	5	2	2	2	2	1	2	2	2	2	3	2	2	3	3	9999	9999	9999	2	1	2	2	2	2
957	1	1	2	2	1	2	2	2	5	2	3	3	3	3	2	3	2	2	2	4	4	2	2	3	3	3	2	2	2	2	2	1	2	2	2	3	3	2	2	3	1	1	2	2	1	1	2	1	2
711	2	2	1	2	1	1	2	2	5	4	3	3	2	3	2	1	2	4	5	4	5	5	1	2	2	3	9999	9999	9999	9999	9999	9999	9999	9999	9999	3	3	3	2	2	9999	9999	9999	2	2	1	2	2	2
968	1	1	2	2	2	2	2	1	2	2	3	2	7	3	3	3	3	3	2	4	5	4	1	4	3	3	2	2	1	1	2	2	2	2	2	3	3	3	3	3	9999	9999	9999	2	1	2	2	2	2
877	2	2	2	2	1	1	1	2	6	2	3	4	1	3	2	2	4	5	2	3	5	4	9999	4	4	3	2	2	2	2	2	2	2	1	2	3	3	3	2	2	1	2	2	2	1	2	1	2	2
1042	1	2	2	2	1	1	2	2	6	3	4	3	5	3	3	3	4	3	2	4	5	5	1	3	5	4	2	1	2	2	2	2	2	1	2	2	2	2	3	3	9999	9999	9999	9999	9999	9999	9999	9999	1
1458	1	1	2	2	1	2	2	2	2	3	3	3	5	4	2	3	2	2	2	4	4	4	1	3	2	3	1	1	2	2	2	2	1	1	1	3	2	2	2	2	1	2	2	9999	9999	9999	9999	9999	9999
1229	1	1	2	1	2	2	2	2	2	3	3	3	3	3	4	4	4	4	2	2	5	5	9999	4	3	4	2	1	2	2	2	2	1	1	1	1	3	3	3	3	1	2	2	2	2	2	2	1	1
606	1	1	2	2	2	1	2	2	6	1	2	1	1	3	2	4	3	2	3	2	4	4	1	5	4	5	2	2	1	1	2	2	2	2	2	3	3	3	3	3	9999	9999	9999	2	1	2	2	1	1
930	1	2	1	2	1	2	2	2	1	3	3	3	3	3	3	3	2	2	3	4	4	5	1	3	3	3	9999	9999	9999	9999	9999	9999	9999	9999	9999	3	2	2	3	2	9999	9999	9999	2	1	2	1	2	2
607	1	2	1	1	2	2	2	2	1	1	3	1	5	4	3	3	2	3	4	4	4	4	2	1	3	9999	2	2	2	2	2	1	2	2	2	2	3	2	2	2	9999	9999	9999	2	1	1	2	2	1
1368	1	1	2	1	2	2	2	2	2	1	3	1	3	3	2	3	4	2	3	4	5	4	1	3	5	5	1	2	2	2	2	2	2	2	2	3	3	3	3	3	9999	9999	9999	2	1	1	1	2	1
1411	2	1	1	1	2	2	2	2	4	3	3	2	2	3	2	2	4	3	2	5	5	5	1	2	2	2	2	2	1	2	2	1	2	1	2	3	3	3	3	3	9999	9999	9999	2	1	2	1	2	9999
1637	2	1	2	2	1	1	2	2	2	2	3	3	7	3	1	3	4	2	2	3	4	4	1	4	4	5	9999	9999	9999	9999	9999	9999	9999	9999	9999	3	3	3	2	2	9999	9999	9999	2	1	2	2	2	2
463	1	1	2	2	2	1	2	2	2	3	3	3	3	3	2	3	4	3	5	5	5	5	1	3	2	2	1	2	2	2	2	2	2	2	2	2	2	2	2	2	9999	9999	9999	2	1	2	2	2	1
1192	1	1	2	2	2	1	2	2	6	2	3	3	1	3	2	3	3	3	3	4	4	4	1	3	3	3	1	1	2	2	2	2	1	2	1	2	2	2	2	2	1	1	1	9999	9999	9999	9999	9999	9999
596	1	1	2	1	2	2	2	2	2	3	3	3	3	3	3	3	4	3	2	2	5	5	1	3	5	2	9999	9999	9999	9999	9999	9999	9999	9999	9999	3	3	3	3	3	9999	9999	9999	2	1	2	2	2	1
1288	2	1	2	2	2	1	2	2	6	2	3	3	1	3	2	3	4	4	3	4	5	5	2	5	4	2	1	2	2	2	2	2	2	2	2	2	2	2	2	2	9999	9999	9999	2	1	2	1	2	2
961	2	1	2	2	1	1	2	2	6	3	3	2	3	3	2	3	4	1	3	3	4	4	1	1	2	1	9999	9999	9999	9999	9999	9999	9999	9999	9999	3	3	3	3	3	9999	9999	9999	2	1	2	2	2	1
962	1	1	2	2	2	2	2	1	8	2	3	3	8	3	2	2	3	4	2	4	5	5	9999	3	5	3	1	1	2	2	2	1	1	1	2	2	2	2	2	2	1	1	1	9999	9999	9999	9999	9999	2
1213	1	2	2	1	1	2	2	2	1	2	4	3	5	2	1	1	3	3	4	2	4	4	2	5	5	4	9999	9999	9999	9999	9999	9999	9999	9999	9999	3	3	3	3	3	9999	9999	9999	2	1	2	2	2	1
781	1	1	2	2	2	1	2	2	6	3	2	3	2	3	1	2	2	2	3	4	5	4	2	2	3	3	2	2	1	2	2	2	2	2	2	3	3	3	3	3	9999	9999	9999	2	2	1	2	2	2
1015	2	1	2	2	2	1	2	1	6	1	3	2	1	3	2	2	4	2	4	5	5	5	1	3	9999	4	2	1	2	2	2	2	1	2	2	3	2	3	2	3	1	1	2	2	1	1	2	1	1
503	1	1	2	2	2	1	2	2	2	9999	9999	9999	7	3	3	3	2	2	2	2	4	4	1	5	5	4	9999	9999	9999	9999	9999	9999	9999	9999	9999	2	2	3	3	3	9999	9999	9999	2	1	2	2	2	2
1626	1	1	2	1	2	2	2	2	1	2	4	1	3	4	2	3	4	5	4	3	5	4	9999	1	2	2	2	2	1	2	2	2	2	1	2	3	3	3	2	2	1	2	2	2	1	1	2	2	1
415	1	2	2	1	2	1	2	2	6	3	3	1	2	3	3	3	2	2	3	2	5	4	2	5	4	5	2	2	2	1	2	2	1	2	1	3	2	3	3	2	1	2	1	2	2	1	2	2	1
1051	1	2	2	2	1	2	2	1	1	3	3	3	3	3	2	3	3	1	2	2	5	4	1	5	5	5	2	2	1	2	2	1	2	2	2	3	3	3	3	3	9999	9999	9999	2	1	1	2	2	2
1364	2	2	1	1	2	2	2	1	8	2	3	2	9999	4	3	3	4	5	2	4	5	5	1	5	3	9999	9999	9999	9999	9999	9999	9999	9999	9999	9999	3	3	3	3	3	9999	9999	9999	2	1	2	2	2	2
1526	1	1	2	2	2	2	1	2	2	3	3	3	5	2	2	3	5	5	3	2	3	4	2	4	9999	9999	9999	9999	9999	9999	9999	9999	9999	9999	9999	9999	9999	9999	9999	9999	9999	9999	9999	2	1	2	2	2	2
40	2	2	1	1	1	2	2	2	3	3	3	3	3	1	2	3	4	2	4	5	5	5	1	4	3	3	1	1	2	2	2	1	1	1	2	2	2	2	2	2	1	2	2	2	1	2	2	2	1
130	2	2	1	2	1	2	2	1	5	4	4	2	3	1	2	4	3	5	5	4	5	5	2	4	3	1	2	2	2	2	2	2	1	2	2	3	3	2	2	2	1	1	2	2	2	1	2	1	2
1145	1	1	2	1	2	2	2	2	1	3	3	2	7	3	3	3	3	3	3	4	4	4	2	4	4	3	2	2	1	1	2	2	2	2	2	3	3	3	3	3	9999	9999	9999	2	1	2	2	2	1
572	1	1	2	2	2	1	2	2	1	2	2	2	1	3	2	3	2	2	3	2	4	4	1	4	5	4	2	2	1	1	2	2	2	2	2	3	3	3	3	3	9999	9999	9999	2	2	1	2	2	1
924	1	2	2	1	2	1	2	2	6	3	3	4	2	2	1	3	2	2	1	2	4	2	1	3	6	3	1	2	1	1	2	2	2	2	2	2	2	2	2	2	2	1	2	9999	9999	9999	9999	9999	9999
445	1	2	1	2	1	2	2	2	5	4	3	3	6	1	3	3	2	4	2	4	5	5	2	4	4	3	2	2	2	2	2	2	1	2	2	3	3	3	2	2	1	2	2	9999	9999	9999	9999	9999	1
1638	1	1	2	1	2	2	2	2	2	2	3	3	3	3	2	3	4	4	2	4	4	4	1	4	4	2	1	1	2	2	2	2	2	2	2	3	3	3	3	3	9999	9999	9999	2	2	2	2	1	1
878	1	2	2	2	2	1	2	1	6	2	4	2	8	2	1	4	4	4	2	3	5	3	1	4	5	4	9999	9999	9999	9999	9999	9999	9999	9999	9999	3	3	3	3	3	9999	9999	9999	2	1	1	1	1	1
1441	2	1	2	2	1	1	2	2	6	3	4	2	3	3	1	1	2	2	2	2	4	2	1	3	2	3	2	2	2	2	1	1	1	2	2	2	2	2	2	2	1	1	2	9999	9999	9999	9999	9999	9999
1463	1	1	2	2	1	2	2	2	1	2	3	3	5	1	2	3	1	1	2	3	4	4	9999	3	5	4	2	2	1	2	1	2	2	2	2	1	2	9999	3	3	9999	9999	9999	9999	9999	9999	9999	9999	1
214	1	2	2	1	2	1	2	2	6	2	3	1	5	3	2	3	4	3	3	4	4	3	2	3	4	2	1	1	2	2	2	2	2	2	1	2	3	2	3	2	1	2	2	2	2	2	1	1	2
936	2	2	1	2	1	1	2	2	5	4	4	4	3	1	2	3	4	3	3	4	4	4	1	2	2	2	9999	9999	9999	9999	9999	9999	9999	9999	9999	3	3	3	2	2	9999	9999	9999	9999	9999	9999	9999	9999	1
446	1	2	2	2	1	2	2	1	5	1	2	1	5	3	2	3	3	4	2	3	5	4	2	3	5	3	2	2	1	2	1	2	2	2	2	3	1	1	3	3	9999	9999	9999	2	1	1	1	2	1
284	1	2	2	1	1	2	2	2	1	3	3	3	3	4	2	3	4	4	4	5	5	5	1	3	4	2	2	2	1	1	2	2	2	2	2	3	3	3	2	2	9999	9999	9999	2	1	2	1	2	1
61	2	2	2	1	1	1	2	2	5	4	4	4	3	4	2	3	3	2	4	5	5	4	2	2	3	1	1	2	2	2	1	2	1	1	2	2	2	2	2	2	1	1	2	2	1	2	1	2	2
716	1	1	2	2	1	2	2	2	1	3	4	3	3	1	3	3	2	4	2	4	4	4	1	4	3	3	2	2	1	2	2	2	2	2	2	1	1	3	3	1	9999	9999	9999	2	1	2	2	2	1
376	1	2	2	1	2	1	2	2	4	3	3	3	2	3	1	3	3	2	3	3	4	2	1	2	2	9999	2	2	2	2	2	2	1	2	2	3	3	3	2	2	2	1	2	9999	9999	9999	9999	9999	2
1082	2	1	2	2	1	1	2	2	5	2	3	3	1	3	3	3	3	2	3	3	4	3	1	3	9999	3	9999	9999	9999	9999	9999	9999	9999	9999	9999	3	3	3	3	3	9999	9999	9999	2	1	2	1	2	2
927	1	2	2	1	1	2	2	2	5	4	4	4	3	1	4	5	4	4	2	4	4	4	2	1	4	1	2	2	2	1	2	1	1	2	2	2	2	3	2	2	1	1	1	2	1	2	2	2	2
1641	1	2	2	1	1	2	2	2	1	2	3	2	3	1	2	3	3	2	2	4	4	5	1	2	5	5	2	2	1	2	2	2	2	2	2	3	3	3	3	3	9999	9999	9999	1	1	1	1	1	1
1598	1	1	2	1	2	2	2	2	1	1	3	2	6	3	2	4	3	1	2	2	5	2	2	2	2	3	2	2	1	1	2	2	2	1	2	3	3	3	3	3	9999	9999	9999	2	1	1	1	2	1
1295	1	1	2	2	2	1	2	2	1	2	3	3	3	3	2	3	4	4	3	4	5	5	1	3	2	3	2	2	2	1	1	2	2	2	2	2	3	3	3	3	9999	9999	9999	2	1	2	2	1	2
364	1	2	2	2	1	1	2	2	6	3	3	2	1	2	2	3	4	4	3	4	5	5	1	4	5	3	2	2	2	2	1	2	2	2	2	2	2	2	2	2	9999	9999	9999	2	1	2	2	2	1
170	1	1	2	1	2	2	2	2	2	2	3	2	3	3	2	2	4	1	3	3	5	2	9999	3	3	3	9999	9999	9999	9999	9999	9999	9999	9999	9999	3	3	3	3	3	9999	9999	9999	1	1	1	1	1	1
839	2	2	1	1	2	2	2	1	8	2	3	2	3	3	1	3	3	3	2	4	4	4	1	4	4	5	9999	9999	9999	9999	9999	9999	9999	9999	9999	3	3	3	3	3	9999	9999	9999	2	1	1	2	1	1
108	1	1	2	2	2	1	2	2	2	2	2	3	1	3	2	3	3	4	4	5	5	5	1	5	4	5	2	2	2	2	2	2	2	2	1	3	3	3	3	3	1	2	2	2	2	1	2	2	2
851	2	2	2	1	1	2	1	2	5	4	4	4	3	4	3	3	4	5	3	2	4	4	2	3	2	1	2	2	2	1	2	2	1	2	2	3	3	3	3	3	2	2	1	9999	9999	9999	9999	9999	1
368	1	1	2	2	2	1	2	2	1	3	4	2	3	1	2	3	4	4	4	4	5	4	1	3	4	3	2	2	2	2	1	2	2	2	2	3	3	3	2	3	9999	9999	9999	2	1	2	1	2	1
1259	1	1	1	2	2	2	2	2	1	1	2	3	3	3	1	3	4	2	2	3	5	5	2	4	3	2	2	2	2	2	1	2	2	2	2	2	3	3	2	1	9999	9999	9999	1	1	2	1	2	2
492	2	2	1	1	2	1	2	2	4	3	3	2	3	4	2	5	4	2	2	4	4	4	9999	3	1	3	2	2	2	2	2	1	1	1	2	1	2	2	2	2	1	1	1	9999	9999	9999	9999	9999	1
354	1	2	1	1	2	2	2	2	1	3	3	2	1	3	3	3	4	2	2	4	5	4	2	3	3	2	9999	9999	9999	9999	9999	9999	9999	9999	9999	3	3	3	3	3	9999	9999	9999	2	1	2	2	2	2
1016	2	2	1	1	1	2	2	2	3	3	4	4	3	4	2	3	4	4	5	5	5	3	1	1	5	2	2	1	1	1	1	2	2	1	2	2	1	3	3	3	2	2	1	2	1	2	2	2	2
167	1	1	2	1	2	2	2	2	2	3	3	3	1	3	2	3	4	4	2	2	5	4	1	2	2	2	9999	9999	9999	9999	9999	9999	9999	9999	9999	3	3	3	3	3	9999	9999	9999	2	1	2	2	1	2
803	2	2	1	1	1	2	2	2	4	3	3	3	3	4	2	3	4	5	4	4	5	5	1	2	3	3	2	2	2	2	2	1	2	2	2	3	3	3	3	3	9999	9999	9999	2	1	2	2	2	2
1030	1	1	2	1	2	2	2	2	2	3	3	4	3	1	4	3	5	5	5	5	5	5	1	3	3	2	9999	9999	9999	9999	9999	9999	9999	9999	9999	3	3	3	3	3	9999	9999	9999	2	1	2	2	2	1
183	1	2	1	1	2	2	2	2	3	3	3	2	1	1	2	2	4	4	5	5	5	5	1	4	4	4	2	1	2	2	2	1	1	2	2	2	2	2	2	2	1	2	2	9999	9999	9999	9999	9999	1
1545	2	1	1	1	2	2	2	2	4	3	3	1	3	3	2	2	4	4	5	2	5	5	1	4	4	4	2	2	2	1	1	1	2	2	2	3	3	3	3	3	1	2	2	1	1	2	2	2	1
564	1	2	1	2	1	2	2	2	1	4	3	2	5	4	2	1	4	3	4	4	5	5	1	2	2	2	2	2	1	1	1	2	2	2	2	2	2	2	2	2	9999	9999	9999	9999	9999	9999	9999	9999	9999
593	2	2	1	2	1	1	2	2	6	4	3	3	5	1	3	3	3	4	3	4	5	5	1	3	3	2	9999	9999	9999	9999	9999	9999	9999	9999	9999	3	2	2	2	2	9999	9999	9999	9999	9999	9999	9999	9999	9999
147	2	2	2	1	1	1	2	2	5	4	2	1	1	3	2	3	2	3	2	4	4	4	1	3	4	2	2	2	1	1	1	2	2	2	2	2	2	2	3	3	9999	9999	9999	1	1	1	1	1	1
56	1	2	2	2	1	1	2	2	6	3	3	3	3	4	3	3	2	2	2	4	4	4	1	4	3	3	2	1	1	2	2	2	2	2	2	3	3	3	2	2	9999	9999	9999	2	1	2	2	2	1
1244	1	2	1	1	2	2	2	2	3	3	4	3	3	3	2	3	3	3	2	2	4	4	1	2	5	3	2	2	1	2	2	2	2	2	2	2	3	3	2	2	9999	9999	9999	2	2	1	2	2	2
1208	1	2	2	2	1	1	2	2	1	3	3	2	3	4	2	4	5	3	3	4	5	4	2	5	5	3	1	2	2	2	2	2	2	1	2	2	2	2	2	2	1	2	1	1	2	2	2	2	1
671	1	1	1	2	2	2	2	2	2	3	3	4	5	3	2	2	4	4	2	4	4	4	2	3	5	5	2	2	2	1	1	2	2	2	2	2	2	2	2	3	1	2	2	2	1	2	1	2	1
287	1	1	2	1	2	2	2	2	2	3	3	4	3	3	2	3	3	3	2	3	4	4	1	2	2	1	1	2	2	2	2	2	1	2	2	2	2	2	2	2	1	2	2	9999	9999	9999	9999	9999	2
1179	2	1	2	1	1	2	2	2	2	2	2	3	3	3	2	3	2	2	3	4	5	4	1	4	3	3	2	1	2	2	2	2	2	2	2	1	1	3	2	3	1	1	2	2	1	1	2	2	1
693	2	2	1	1	2	1	2	2	4	2	3	3	3	2	2	3	3	3	4	5	4	5	1	2	3	4	1	2	2	2	1	2	2	2	2	2	3	3	3	3	9999	9999	9999	2	2	2	2	1	9999
1402	2	2	1	1	1	2	2	2	5	4	4	3	3	1	3	3	4	4	5	5	5	5	9999	1	1	1	9999	9999	9999	9999	9999	9999	9999	9999	9999	3	3	3	3	3	9999	9999	9999	2	1	1	1	1	1
499	1	2	2	1	2	2	2	1	1	3	3	2	3	2	3	4	5	4	2	5	5	5	9999	2	3	2	2	2	2	2	1	1	1	1	2	2	3	2	2	3	2	1	2	9999	9999	9999	9999	9999	9999
129	1	1	2	1	2	2	2	2	4	3	3	3	3	3	2	3	2	5	2	3	2	4	2	4	4	2	2	2	1	2	2	2	2	2	2	3	3	2	2	2	2	1	2	2	1	2	1	1	2
399	2	1	2	2	2	1	2	1	6	2	2	2	2	3	1	3	2	2	3	4	5	5	2	4	4	3	2	1	2	2	2	1	2	1	2	2	2	3	3	3	2	2	1	2	1	2	2	2	2
377	2	2	2	1	2	1	2	1	6	3	9999	2	3	3	2	1	4	4	1	3	3	5	9999	4	5	9999	2	2	1	2	2	2	2	2	2	3	2	2	2	2	9999	9999	9999	2	1	2	2	2	2
1127	1	1	2	1	2	2	2	2	2	2	2	3	1	3	2	3	2	4	3	2	4	4	1	3	4	4	2	1	2	2	2	1	2	2	1	2	3	3	3	3	1	2	2	2	1	2	2	2	2
1352	1	2	1	1	2	2	2	2	1	3	3	3	5	4	2	2	4	4	4	2	2	4	1	1	2	1	9999	9999	9999	9999	9999	9999	9999	9999	9999	1	2	2	2	2	9999	9999	9999	2	1	2	2	1	9999
1341	2	1	2	1	2	1	2	2	6	4	3	4	1	3	2	3	4	4	3	3	4	4	1	3	6	2	1	2	2	2	2	1	1	2	2	2	2	2	2	2	1	2	2	9999	9999	9999	9999	9999	2
1528	1	1	2	1	2	2	2	2	2	2	2	2	1	3	2	2	3	3	3	2	4	5	1	3	3	4	9999	9999	9999	9999	9999	9999	9999	9999	9999	2	2	2	2	2	9999	9999	9999	2	1	2	2	2	9999
315	1	2	1	2	1	2	2	2	1	3	3	3	3	1	2	2	2	4	4	5	5	5	2	2	3	2	9999	9999	9999	9999	9999	9999	9999	9999	9999	3	2	3	2	3	9999	9999	9999	2	1	2	2	2	1
1067	2	1	2	2	2	1	2	1	6	2	2	2	1	3	2	2	4	2	2	2	4	4	1	4	5	3	2	2	1	2	1	2	2	2	2	1	1	3	3	3	9999	9999	9999	2	1	2	2	2	1
383	2	1	1	1	2	2	2	2	2	2	2	2	1	3	2	3	4	4	2	2	2	4	1	5	6	6	1	1	2	2	2	2	2	2	2	2	2	2	2	2	9999	9999	9999	2	1	2	1	2	1
1613	1	2	2	2	2	1	1	2	6	4	3	3	3	3	2	4	5	5	5	5	5	5	2	1	1	1	1	2	2	2	1	2	1	2	1	3	3	3	2	2	1	1	2	9999	9999	9999	9999	9999	9999
804	1	2	2	2	1	1	2	2	1	4	4	4	5	3	3	5	5	5	3	3	4	5	1	1	3	2	1	1	1	2	2	2	1	2	2	2	2	3	2	2	1	2	2	2	1	1	1	2	2
46	1	2	1	2	2	1	2	2	6	2	3	3	2	4	2	3	4	2	3	3	5	4	2	3	3	3	2	2	2	2	2	1	1	2	1	3	3	3	3	3	1	1	2	2	1	2	2	2	2
65	2	2	2	1	1	1	2	2	4	3	3	2	2	3	1	1	4	3	1	4	5	5	9999	3	3	4	2	2	2	2	1	2	2	2	2	3	3	3	2	2	9999	9999	9999	2	2	1	1	2	1
815	1	1	2	1	2	2	2	2	2	3	1	3	1	3	2	2	2	2	3	2	4	4	1	3	5	3	9999	9999	9999	9999	9999	9999	9999	9999	9999	1	3	3	2	3	1	2	2	2	2	1	2	2	1
1152	1	2	2	1	2	1	2	2	6	1	4	3	1	2	2	3	4	5	3	5	5	5	2	4	5	1	1	2	2	2	2	2	1	2	1	3	3	2	2	2	1	2	2	2	2	2	2	1	2
848	1	2	1	2	2	1	2	2	6	2	4	3	3	3	2	3	4	5	3	4	5	5	9999	1	3	1	9999	9999	9999	9999	9999	9999	9999	9999	9999	3	3	3	2	2	9999	9999	9999	2	1	2	2	1	1
502	2	1	2	2	1	1	2	2	5	3	4	4	5	1	2	3	4	5	3	4	4	5	2	3	9999	2	1	1	2	2	2	2	2	2	2	2	2	2	2	2	9999	9999	9999	2	1	2	2	2	9999
631	2	2	1	2	1	2	2	1	5	2	3	3	3	3	2	3	4	5	2	4	5	4	9999	2	2	2	2	2	1	2	2	2	2	2	2	3	3	2	2	2	9999	9999	9999	2	1	1	1	1	1
231	2	2	1	1	1	2	2	2	5	3	4	4	5	1	3	3	4	5	5	4	5	5	1	2	3	1	9999	9999	9999	9999	9999	9999	9999	9999	9999	3	3	3	3	3	9999	9999	9999	2	1	1	1	1	1
1108	2	1	2	2	1	1	2	2	2	1	3	2	3	3	3	3	2	2	3	2	4	4	1	1	2	2	9999	9999	9999	9999	9999	9999	9999	9999	9999	3	3	3	3	3	9999	9999	9999	2	1	2	2	2	1
1544	1	2	2	1	1	2	2	2	5	2	3	3	3	4	2	4	3	3	2	2	5	4	2	3	2	1	9999	9999	9999	9999	9999	9999	9999	9999	9999	1	3	3	3	3	9999	9999	9999	2	2	2	2	1	2
675	2	1	2	1	2	1	2	2	4	1	3	1	2	3	2	3	3	3	4	5	5	4	1	5	5	4	1	2	1	2	2	2	2	2	2	1	3	3	3	3	9999	9999	9999	2	1	2	2	2	1
802	1	2	2	1	2	1	2	2	6	2	3	3	5	4	2	3	4	5	5	4	5	5	9999	3	2	3	1	2	1	2	2	2	1	2	2	3	3	2	2	2	1	2	2	9999	9999	9999	9999	9999	1
983	1	2	2	1	2	1	2	2	1	3	3	3	5	4	2	3	4	5	4	5	5	5	2	4	3	2	1	2	2	2	2	2	2	2	2	1	1	3	2	2	2	2	1	2	2	2	1	2	2
1591	1	2	2	2	2	1	2	1	1	2	3	3	3	3	1	3	4	2	2	4	5	4	1	4	9999	4	1	2	1	2	2	2	2	1	2	3	2	2	2	2	9999	9999	9999	2	1	1	2	2	1
355	2	2	1	1	2	1	2	2	4	2	2	2	1	3	2	3	4	4	2	4	5	5	1	1	3	2	2	2	2	1	1	2	2	2	2	1	3	2	2	2	9999	9999	9999	2	1	2	1	2	2
810	1	2	1	2	1	2	2	2	5	3	3	2	3	3	2	3	4	5	4	4	5	5	1	4	2	4	9999	9999	9999	9999	9999	9999	9999	9999	9999	3	3	3	2	2	9999	9999	9999	2	1	2	2	2	1
933	1	1	2	1	2	2	2	2	1	4	4	3	1	3	2	3	4	5	4	4	5	5	2	3	3	3	2	2	1	2	1	2	2	2	2	2	3	2	2	2	1	2	2	2	2	1	2	2	2
115	2	1	1	1	2	2	2	2	2	4	4	2	3	4	2	3	4	5	4	5	5	5	2	5	5	1	2	2	1	1	1	2	2	2	2	2	2	2	3	3	9999	9999	9999	9999	9999	9999	9999	9999	2
138	2	2	2	1	1	1	2	2	4	3	3	3	3	4	3	4	5	5	4	4	5	4	2	3	9999	3	9999	9999	9999	9999	9999	9999	9999	9999	9999	3	3	3	3	3	9999	9999	9999	2	1	2	2	2	2
458	2	1	1	1	2	2	2	2	4	4	4	3	7	3	2	3	3	4	3	3	5	5	1	4	4	1	9999	9999	9999	9999	9999	9999	9999	9999	9999	3	3	3	3	3	9999	9999	9999	2	1	2	2	2	1
1008	1	1	2	1	2	2	2	2	1	1	3	3	3	3	3	3	4	4	2	4	4	4	2	4	3	2	2	2	1	2	1	2	2	1	2	3	3	3	2	3	9999	9999	9999	2	1	2	2	2	1
706	1	1	2	1	2	2	2	2	2	4	4	4	3	3	2	3	3	4	4	3	5	4	2	2	1	2	2	2	1	2	2	2	2	2	2	3	3	3	3	3	9999	9999	9999	1	1	1	1	1	1
1565	1	2	2	2	1	1	2	2	6	3	3	3	1	3	2	3	4	3	4	5	5	5	1	2	2	2	2	2	1	2	1	2	2	2	2	2	3	3	2	2	9999	9999	9999	2	2	1	2	2	1
1166	1	2	1	2	2	1	2	2	3	3	3	3	3	3	1	2	3	4	3	3	4	5	9999	1	3	1	2	2	1	1	2	2	2	2	2	2	2	2	2	2	2	2	1	2	1	2	2	2	2
482	2	1	2	2	1	1	2	2	5	2	4	4	3	3	3	4	5	5	5	5	5	5	1	1	1	1	9999	9999	9999	9999	9999	9999	9999	9999	9999	2	3	3	3	2	9999	9999	9999	2	1	2	1	1	1
1408	2	1	2	1	1	2	2	2	4	3	3	3	3	3	2	3	4	4	4	4	5	4	2	3	4	4	1	1	2	2	2	2	2	1	2	3	3	3	2	2	9999	9999	9999	2	1	2	2	2	2
1481	1	2	2	1	2	1	2	2	6	2	2	2	1	3	2	3	3	3	2	4	4	4	1	3	3	5	2	2	1	2	2	2	2	2	2	3	1	3	3	2	9999	9999	9999	2	2	2	2	1	1
1303	2	1	1	2	1	2	2	2	5	3	3	2	3	4	2	3	2	2	2	4	4	5	1	4	4	3	9999	9999	9999	9999	9999	9999	9999	9999	9999	3	3	3	2	2	9999	9999	9999	2	1	2	2	2	9999
1297	1	1	2	2	1	2	2	2	1	2	4	3	2	3	2	3	3	4	3	4	4	5	1	3	2	2	9999	9999	9999	9999	9999	9999	9999	9999	9999	3	1	3	3	1	9999	9999	9999	2	1	1	1	2	1
1473	1	2	2	2	1	1	2	2	1	3	3	2	5	3	2	3	2	2	3	2	5	5	1	3	3	9999	2	2	1	2	2	2	2	2	2	3	3	3	2	2	9999	9999	9999	2	1	2	2	2	9999
135	1	1	2	2	2	1	2	2	1	2	3	2	3	3	2	2	2	2	2	2	4	4	1	4	4	4	2	2	1	1	1	2	2	2	2	3	3	3	3	3	9999	9999	9999	2	1	2	1	1	2
421	1	2	2	1	2	1	2	2	6	2	2	1	1	3	2	2	2	2	2	9999	4	9999	1	4	4	5	1	2	1	2	2	2	2	2	2	3	3	3	3	3	9999	9999	9999	2	1	2	2	2	9999
149	2	2	1	1	2	1	2	2	4	1	4	4	2	3	3	3	2	5	5	5	5	4	1	4	6	2	2	2	2	1	1	2	2	1	2	3	2	2	1	1	9999	9999	9999	2	1	2	2	2	2
978	1	1	2	2	2	1	2	2	6	2	2	3	8	3	1	3	3	2	2	2	4	4	1	3	4	5	2	2	1	2	2	2	2	2	2	3	3	3	3	3	9999	9999	9999	2	1	2	2	2	2
652	1	1	2	2	2	1	2	2	1	2	3	2	3	3	2	3	4	2	2	5	5	4	1	4	4	3	9999	9999	9999	9999	9999	9999	9999	9999	9999	3	3	3	3	3	9999	9999	9999	2	1	2	1	2	1
1215	1	1	2	1	2	2	2	2	1	2	3	1	1	3	2	4	2	1	1	4	5	5	1	5	5	3	2	2	1	1	2	2	2	2	2	3	3	3	3	2	9999	9999	9999	2	1	2	2	2	1
669	2	1	1	2	1	2	2	2	2	3	4	4	3	3	2	3	3	3	3	4	4	4	1	2	3	2	9999	9999	9999	9999	9999	9999	9999	9999	9999	2	2	3	3	3	1	2	2	9999	9999	9999	9999	9999	2
965	2	2	1	1	1	2	2	2	5	3	3	3	3	3	2	3	3	4	4	2	5	4	1	3	3	4	2	2	2	2	2	2	2	1	2	3	3	3	3	3	9999	9999	9999	2	1	1	2	1	1
1115	2	1	1	2	2	1	2	2	2	2	3	3	5	3	3	4	4	4	5	5	5	5	1	3	5	5	2	2	2	1	2	2	2	2	2	3	3	3	3	3	9999	9999	9999	2	1	1	1	1	1
1437	2	2	1	2	1	1	2	2	5	2	3	2	3	3	2	3	4	3	2	4	5	4	1	2	4	2	9999	9999	9999	9999	9999	9999	9999	9999	9999	3	3	3	3	3	1	2	2	1	1	1	1	1	1
685	1	1	2	2	2	1	2	2	1	2	3	2	1	3	2	3	4	4	2	4	5	2	1	4	4	3	2	1	1	2	1	2	1	2	2	2	2	2	2	2	1	1	2	2	2	1	1	2	1
910	2	2	2	2	1	1	2	1	8	3	3	2	3	3	2	3	4	4	3	3	4	2	1	5	5	5	9999	9999	9999	9999	9999	9999	9999	9999	9999	2	2	2	2	2	9999	9999	9999	9999	9999	9999	9999	9999	9999
206	1	2	1	2	1	2	2	2	5	4	4	2	5	4	3	3	3	4	4	5	5	5	2	2	3	2	2	2	1	2	1	2	2	2	2	3	3	3	3	3	9999	9999	9999	1	1	1	1	1	1
673	1	1	1	2	2	2	2	2	1	4	4	4	3	4	2	3	4	5	4	5	5	5	1	1	2	2	2	2	2	2	2	2	1	2	2	3	3	2	2	2	2	1	2	2	2	2	1	2	2
833	2	2	1	1	1	2	2	2	4	3	3	3	3	3	3	3	5	5	4	4	5	5	1	2	3	3	9999	9999	9999	9999	9999	9999	9999	9999	9999	2	2	3	2	2	9999	9999	9999	2	1	2	2	2	1
392	1	1	2	2	2	1	2	2	2	2	3	2	1	3	2	3	4	4	2	4	5	4	1	3	4	4	1	1	2	1	2	1	2	1	2	3	2	3	3	3	1	1	2	9999	9999	9999	9999	9999	9999
107	2	1	2	1	2	2	2	1	4	3	3	2	7	3	2	4	3	4	2	4	4	5	1	5	5	5	9999	9999	9999	9999	9999	9999	9999	9999	9999	3	2	2	2	2	9999	9999	9999	2	1	2	2	2	2
302	1	2	2	1	2	2	2	1	1	2	4	3	3	3	2	3	4	3	2	3	4	3	1	4	5	1	2	2	2	1	1	2	2	2	2	3	3	3	3	3	9999	9999	9999	2	1	2	2	2	2
1625	2	1	2	1	1	2	2	2	4	3	3	2	3	1	3	3	4	4	3	3	4	2	2	3	4	2	9999	9999	9999	9999	9999	9999	9999	9999	9999	3	3	3	2	2	1	2	2	2	1	2	2	2	2
942	1	2	1	2	1	2	2	2	5	3	4	3	5	2	2	3	3	4	1	5	4	5	1	5	3	1	1	2	2	2	2	2	1	1	2	2	2	2	2	2	1	1	2	9999	9999	9999	9999	9999	2
391	1	2	2	1	2	2	2	1	1	1	2	1	1	3	2	4	4	2	2	2	5	4	1	4	3	6	1	1	2	2	2	2	1	1	1	3	3	3	3	3	1	1	1	1	1	1	1	1	2
232	2	1	2	2	1	2	1	2	5	4	4	4	7	1	4	4	4	5	5	5	5	5	1	2	3	1	2	2	2	2	2	2	2	1	2	3	2	2	2	2	1	2	2	9999	9999	9999	9999	9999	9999
586	2	1	2	2	1	2	2	1	2	2	3	3	7	3	3	3	4	4	4	5	5	5	9999	2	2	2	2	2	1	2	2	2	2	1	2	3	3	3	9999	9999	9999	9999	9999	2	1	2	2	2	2
571	2	2	1	1	1	2	2	2	3	3	3	3	5	4	2	2	2	3	2	2	5	5	9999	1	2	2	2	1	2	2	2	2	2	2	2	3	3	3	3	3	9999	9999	9999	2	1	1	1	1	1
597	2	2	2	1	2	1	2	2	4	3	3	3	7	1	3	3	3	3	2	3	4	4	9999	5	5	4	2	2	1	2	2	2	2	2	2	2	3	3	2	3	9999	9999	9999	2	1	2	1	1	1
1000	1	1	1	2	2	2	2	2	2	3	4	4	5	1	2	2	3	4	3	4	5	5	1	1	1	1	2	2	1	1	1	1	2	2	2	2	2	2	2	2	9999	9999	9999	9999	9999	9999	9999	9999	1
1444	2	1	1	2	1	2	2	2	2	3	4	3	5	3	2	3	4	3	2	5	5	4	2	2	3	1	1	2	2	1	2	2	2	2	2	2	3	2	2	2	1	2	2	9999	9999	9999	9999	9999	9999
1457	1	2	2	1	1	2	2	2	4	3	3	4	3	3	2	3	5	5	3	5	5	5	2	2	2	1	2	1	2	2	2	2	2	2	2	3	3	3	3	3	9999	9999	9999	2	1	2	2	2	1
2	2	1	2	1	2	1	2	2	6	2	3	3	2	3	3	3	2	2	4	4	5	4	1	3	3	3	1	2	1	1	2	2	2	2	2	3	2	3	2	2	9999	9999	9999	2	1	2	2	1	1
958	1	1	2	2	1	2	2	2	1	3	3	2	3	3	2	3	4	3	2	4	5	2	9999	4	4	3	9999	9999	9999	9999	9999	9999	9999	9999	9999	1	3	1	3	3	9999	9999	9999	2	1	1	1	2	1
122	1	2	1	2	1	2	2	2	1	3	4	4	3	4	2	3	2	2	3	4	5	4	2	2	4	2	2	2	2	2	1	2	2	2	2	3	3	3	2	3	1	1	2	2	1	2	1	2	2
1126	1	1	2	1	2	2	2	2	2	2	3	4	3	3	3	3	4	2	2	5	5	5	2	3	3	5	9999	9999	9999	9999	9999	9999	9999	9999	9999	3	3	3	3	3	9999	9999	9999	2	1	1	2	1	1
1178	2	1	1	2	1	2	2	2	3	2	3	3	3	4	2	3	2	4	4	4	5	5	1	4	3	1	2	1	2	2	2	2	1	2	2	2	2	2	3	3	1	2	2	2	1	2	2	2	2
960	1	1	2	2	2	1	2	2	1	3	3	3	3	3	2	3	3	3	3	2	4	4	1	3	2	2	9999	9999	9999	9999	9999	9999	9999	9999	9999	3	3	3	2	2	9999	9999	9999	2	1	1	1	1	1
1460	2	2	1	1	1	2	2	2	5	3	3	3	7	3	3	3	3	4	2	4	4	4	1	4	9999	3	2	2	2	2	1	2	2	2	2	3	3	3	3	3	9999	9999	9999	1	1	1	1	1	1
1412	2	1	2	2	2	1	2	2	2	1	1	1	7	3	1	1	1	1	1	1	1	1	1	5	3	5	9999	9999	9999	9999	9999	9999	9999	9999	9999	1	1	1	1	1	9999	9999	9999	9999	9999	9999	9999	9999	9999
203	2	2	1	2	2	1	1	2	6	4	4	4	4	4	2	4	4	5	4	5	4	4	1	3	2	3	2	2	2	1	2	2	1	1	2	3	2	2	2	2	1	2	2	2	2	1	2	2	2
1100	1	1	2	2	2	2	2	1	1	3	3	3	3	1	2	2	3	3	4	4	5	4	1	4	3	4	2	1	2	2	2	2	2	2	2	3	3	3	2	2	1	2	2	2	2	2	1	1	2
1078	2	2	1	2	1	1	2	2	5	3	4	4	5	4	2	4	3	4	4	5	5	5	9999	3	3	1	2	2	1	1	2	2	1	1	2	2	2	2	2	2	1	2	2	2	1	1	1	2	1
608	1	1	2	1	2	2	2	2	2	2	3	2	3	3	2	3	4	3	3	4	5	5	1	5	5	5	2	2	1	2	2	2	2	2	2	3	2	3	3	3	9999	9999	9999	2	1	2	2	1	2
1198	2	1	2	2	1	1	2	2	6	3	3	4	1	3	2	3	3	5	4	4	5	5	1	4	2	2	2	2	1	1	1	2	2	2	2	3	3	2	3	3	9999	9999	9999	2	1	2	2	2	2
1223	2	2	1	1	1	2	2	2	5	3	3	3	5	1	3	4	2	3	3	2	5	4	2	5	6	4	2	2	2	1	1	2	1	2	2	2	2	2	2	2	1	1	2	9999	9999	9999	9999	9999	1
1289	1	1	2	1	2	2	2	2	4	3	4	2	3	4	2	3	5	2	2	4	5	4	1	1	3	2	1	1	2	2	2	1	2	2	2	3	3	3	2	2	1	2	1	2	1	2	2	1	1
59	1	1	2	1	2	2	2	2	4	3	4	3	2	3	2	3	5	4	2	2	4	5	1	3	2	1	1	1	2	2	2	2	2	2	2	1	3	1	3	3	9999	9999	9999	2	1	2	1	1	1
47	1	2	2	2	1	2	2	1	1	2	4	2	9999	4	2	2	2	2	2	4	5	5	1	3	3	2	1	2	2	2	2	1	2	1	2	1	1	1	2	2	9999	9999	9999	2	1	2	1	1	1
950	2	1	2	2	1	2	2	1	8	3	3	2	3	3	2	2	5	5	4	5	5	5	2	4	4	3	2	2	2	1	2	1	2	1	2	2	2	2	2	2	2	1	2	2	2	1	2	2	1
1507	1	1	1	2	2	2	2	2	1	2	3	2	3	3	2	3	4	4	2	3	5	4	1	2	2	3	2	2	2	1	1	2	2	2	2	3	3	3	3	3	9999	9999	9999	2	1	1	2	2	1
1561	1	2	2	1	2	1	2	2	4	1	3	1	5	1	3	2	4	5	3	2	4	3	2	3	5	2	1	2	2	2	2	1	2	2	2	3	3	1	1	1	2	2	1	2	1	2	2	2	2
1403	1	2	2	1	2	1	2	2	4	3	3	3	3	4	3	3	3	2	2	4	4	4	2	1	1	1	2	2	2	2	1	2	2	1	2	3	3	3	3	3	9999	9999	9999	2	2	1	1	1	1
224	1	2	1	2	1	2	2	2	3	3	3	3	5	3	2	2	3	2	2	4	4	4	1	2	3	1	9999	9999	9999	9999	9999	9999	9999	9999	9999	1	1	1	3	3	9999	9999	9999	2	1	2	2	2	1
1627	1	2	1	1	2	2	2	2	4	3	3	2	3	3	2	2	4	4	3	4	4	4	2	4	4	3	2	1	2	2	2	2	2	2	2	2	2	2	2	2	1	1	1	2	1	2	2	2	2
136	2	1	2	1	2	1	2	2	6	3	4	3	7	3	3	2	4	5	3	2	4	4	2	2	4	2	2	2	2	2	2	2	1	1	2	3	2	3	2	2	9999	9999	9999	2	1	2	2	2	1
28	2	1	2	1	1	2	2	2	4	3	3	3	3	3	3	3	3	3	3	2	5	5	1	2	3	2	1	1	1	1	1	2	2	2	2	3	2	2	3	3	9999	9999	9999	1	1	1	1	1	1
1589	1	2	1	2	1	2	2	2	9999	3	3	3	3	4	3	3	3	3	3	3	3	4	9999	4	5	1	2	2	1	1	2	2	2	2	2	2	2	2	2	2	1	2	2	2	1	2	2	2	2
922	1	1	2	2	2	1	2	2	2	2	3	3	3	3	2	3	4	2	3	2	4	4	1	4	4	5	2	1	1	2	2	1	2	2	2	1	2	3	2	3	1	2	2	2	1	2	2	1	1
106	1	2	1	2	1	2	2	2	5	2	3	2	3	3	2	4	5	5	4	5	5	3	9999	4	3	4	2	2	1	2	2	2	2	2	2	3	3	3	3	2	9999	9999	9999	2	1	2	1	2	1
1417	2	1	2	2	1	1	2	2	2	2	3	3	3	3	2	3	2	4	4	4	5	5	1	5	3	2	2	2	1	2	1	2	2	2	2	2	2	2	2	2	9999	9999	9999	1	1	2	2	1	1
142	2	1	2	1	1	2	2	2	2	3	4	3	3	4	2	3	3	3	4	3	5	4	1	3	3	3	2	2	1	2	2	2	2	2	2	3	3	3	3	3	9999	9999	9999	2	1	2	2	2	1
120	1	2	2	2	2	1	2	1	1	3	3	3	3	3	3	4	2	2	2	4	4	4	2	3	5	3	9999	9999	9999	9999	9999	9999	9999	9999	9999	3	3	3	2	2	9999	9999	9999	2	1	2	1	2	2
732	2	1	2	1	2	2	2	1	4	2	3	2	5	1	1	3	4	3	2	3	5	4	2	2	3	2	2	2	1	2	2	2	2	2	2	3	3	3	3	3	9999	9999	9999	9999	9999	9999	9999	9999	2
935	1	2	2	2	1	1	2	2	5	3	3	3	3	3	2	3	5	4	2	4	5	3	2	3	4	3	2	2	2	2	1	2	2	2	2	2	2	2	2	2	9999	9999	9999	2	1	2	2	2	1
641	1	2	2	1	1	2	2	2	5	3	3	3	1	3	2	3	2	4	2	4	5	5	1	3	3	2	2	1	1	2	2	2	1	2	2	3	3	2	2	2	1	1	2	2	2	1	2	2	1
125	1	2	2	2	2	1	2	1	1	2	3	2	3	3	2	3	4	4	3	3	5	4	1	3	3	3	1	2	1	2	2	2	1	2	2	1	3	3	3	3	2	2	1	9999	9999	9999	9999	9999	2
1089	1	1	2	2	2	1	2	2	1	4	4	4	3	3	2	5	5	5	3	4	5	5	2	1	3	1	2	2	1	2	2	2	2	2	2	3	3	3	3	3	9999	9999	9999	2	1	2	2	2	1
746	2	2	1	2	1	1	2	2	3	3	4	4	3	1	2	2	3	4	3	4	4	3	1	1	9999	1	2	2	2	1	2	2	2	2	1	3	2	3	2	3	9999	9999	9999	2	2	1	1	1	1
474	1	1	2	2	2	2	2	2	1	3	3	3	3	3	2	1	4	2	2	5	5	5	1	3	5	3	9999	9999	9999	9999	9999	9999	9999	9999	9999	3	3	3	3	3	9999	9999	9999	2	2	2	2	1	2
856	2	2	2	1	2	2	2	2	6666	4	1	4	1	9999	3	3	3	3	3	4	5	5	2	1	9999	1	9999	9999	9999	9999	9999	9999	9999	9999	9999	1	2	2	1	1	9999	9999	9999	2	1	2	2	2	2
1338	2	1	2	1	1	2	2	2	2	3	3	2	3	3	2	3	4	4	4	4	5	5	1	2	2	2	1	2	2	2	2	2	2	2	2	3	3	3	3	3	9999	9999	9999	2	1	2	1	2	1
18	2	2	1	2	2	1	2	1	8	3	2	2	3	3	3	3	4	4	2	4	5	4	1	2	3	9999	9999	9999	9999	9999	9999	9999	9999	9999	9999	1	1	3	3	3	9999	9999	9999	2	1	1	2	1	1
1170	1	2	1	2	1	2	2	2	5	2	4	4	3	1	2	3	3	5	5	4	5	5	1	2	3	1	2	2	2	1	1	2	2	2	2	3	3	3	3	3	1	1	1	2	1	2	2	1	1
1560	1	2	2	2	2	2	2	2	6666	2	3	2	6	1	1	3	4	5	1	5	5	5	1	2	5	3	2	2	1	1	2	2	2	2	2	2	2	3	2	2	9999	9999	9999	2	1	1	1	2	1
279	2	1	1	2	1	2	2	2	3	3	3	3	5	3	2	2	3	3	2	2	2	3	1	3	3	2	1	2	2	2	2	2	1	2	2	3	3	3	3	3	1	2	2	2	1	1	2	2	2
1217	1	1	1	2	2	2	2	2	2	3	4	3	5	4	3	4	5	5	5	5	5	5	1	1	2	1	2	1	2	2	2	2	1	1	2	3	3	3	2	2	9999	9999	9999	2	2	2	2	1	2
22	1	2	2	2	1	2	2	1	1	2	4	3	3	3	3	2	4	4	2	4	5	5	1	1	1	2	2	2	2	1	1	2	2	2	2	3	1	3	3	3	9999	9999	9999	2	1	1	2	2	2
1243	1	2	1	1	2	2	2	2	1	3	3	3	1	3	3	3	3	3	3	4	5	4	1	3	3	4	1	2	2	2	1	2	1	1	2	2	2	2	2	2	1	1	2	9999	9999	9999	9999	9999	9999
300	1	1	2	2	2	1	2	2	1	2	3	3	3	9999	2	4	3	2	4	4	5	5	1	3	3	9999	2	2	2	2	1	2	2	2	2	3	3	2	2	3	9999	9999	9999	2	1	2	2	2	1
133	1	1	2	1	2	2	2	2	1	4	4	4	2	3	3	3	3	5	3	4	5	5	9999	3	3	4	2	2	2	2	2	2	2	1	2	3	3	3	3	3	9999	9999	9999	2	2	1	2	2	1
1318	2	2	1	2	2	1	2	1	6	3	3	3	3	3	1	3	4	3	2	2	5	4	1	3	3	3	2	2	1	2	2	2	2	2	2	3	3	3	3	3	9999	9999	9999	2	1	2	1	1	1
1579	2	2	2	1	1	1	2	2	6	3	3	3	7	3	2	3	2	4	4	3	5	5	2	5	3	3	2	2	1	1	1	1	1	2	1	2	2	2	2	2	1	1	1	9999	9999	9999	9999	9999	1
832	1	2	2	2	1	2	2	1	8	2	3	2	3	3	2	3	4	3	2	4	5	4	1	3	3	2	9999	9999	9999	9999	9999	9999	9999	9999	9999	2	2	2	2	2	2	2	1	2	1	2	2	2	2
1618	1	1	2	1	2	2	2	2	2	2	2	1	1	3	2	3	3	1	1	2	4	4	1	5	6	5	2	2	1	1	1	2	2	2	2	3	3	3	3	2	9999	9999	9999	2	1	1	2	2	2
1472	2	1	2	1	2	1	2	2	2	2	3	3	3	3	2	2	4	2	2	2	4	2	2	4	4	3	9999	9999	9999	9999	9999	9999	9999	9999	9999	1	1	3	3	3	9999	9999	9999	2	1	1	1	2	1
44	2	1	2	2	1	2	1	2	5	3	3	4	3	3	2	2	5	4	2	5	5	2	2	3	4	3	2	2	1	2	1	2	2	2	2	2	2	2	2	2	9999	9999	9999	9999	9999	9999	9999	9999	9999
602	1	2	2	1	2	1	2	2	4	1	2	2	3	3	1	1	1	4	2	4	5	5	1	3	4	3	2	2	2	2	2	1	1	2	1	3	3	3	3	3	9999	9999	9999	2	1	2	2	2	1
1242	2	2	1	1	1	2	2	2	4	3	4	2	2	2	3	3	3	3	2	4	4	5	1	4	4	2	2	2	2	2	1	2	2	2	2	3	3	3	2	2	9999	9999	9999	1	1	1	2	2	1
1586	2	1	2	2	2	1	2	1	2	1	2	3	7	3	2	2	3	4	4	3	4	4	1	2	3	3	2	1	2	2	2	2	2	2	2	3	3	3	3	3	9999	9999	9999	2	1	1	2	1	2
1633	1	2	2	2	1	1	2	2	6	2	3	4	3	3	3	3	3	5	4	4	4	5	2	3	4	3	2	2	2	1	2	2	2	2	2	2	2	2	2	2	9999	9999	9999	2	2	2	1	2	1
1034	1	2	2	1	1	2	2	2	5	3	4	4	5	1	2	3	4	4	4	4	5	5	1	2	4	1	1	1	2	2	2	2	1	2	2	1	2	2	2	2	1	2	2	2	1	2	2	2	1
76	1	1	1	2	2	2	2	2	2	2	3	4	1	3	2	4	4	2	3	3	5	5	1	4	4	3	2	2	2	2	2	2	2	1	2	3	3	3	3	3	9999	9999	9999	2	1	2	1	2	2
736	1	2	2	2	1	1	2	2	1	3	3	2	1	3	2	3	2	2	4	5	5	5	1	3	5	9999	2	2	1	1	2	2	2	2	2	3	3	3	3	3	9999	9999	9999	2	1	2	2	1	1
595	1	1	2	1	2	2	2	2	2	3	4	3	3	3	3	4	5	5	2	2	4	4	1	3	2	2	2	2	1	1	1	2	2	2	2	2	2	3	3	3	9999	9999	9999	9999	9999	9999	9999	9999	9999
913	1	2	1	2	1	2	2	2	1	4	4	1	3	3	2	3	2	4	2	2	4	4	1	1	1	3	2	2	1	2	2	2	2	2	2	3	2	2	2	2	9999	9999	9999	2	1	2	2	2	2
311	1	1	2	2	1	2	2	2	2	2	3	2	3	3	1	1	2	2	1	2	5	5	1	3	3	2	1	1	2	2	2	2	1	2	2	3	3	3	2	3	1	1	2	2	1	2	2	2	2
909	2	2	2	1	1	2	2	1	5	3	3	3	3	4	3	4	4	4	3	3	4	4	1	3	3	3	2	2	2	1	1	2	2	2	2	3	3	3	3	3	9999	9999	9999	2	1	2	2	2	1
267	1	1	1	2	2	2	2	2	1	3	2	2	3	1	3	3	3	3	1	3	4	4	2	3	4	3	9999	9999	9999	9999	9999	9999	9999	9999	9999	3	2	3	3	3	9999	9999	9999	2	1	2	2	2	9999
715	1	1	2	2	2	1	2	2	1	3	3	2	5	4	2	2	3	5	5	5	5	5	1	1	2	1	2	2	2	1	2	2	2	2	2	3	3	2	2	2	9999	9999	9999	2	1	1	1	2	1
545	1	1	2	2	2	2	2	1	8	3	3	1	5	1	3	3	3	5	1	3	4	5	1	2	4	1	2	2	1	2	2	2	1	2	2	3	2	3	2	2	9999	9999	9999	2	1	2	2	1	9999
200	1	1	2	2	2	1	2	2	6	1	3	2	1	3	1	4	4	3	3	4	5	4	9999	4	5	5	2	1	2	2	2	2	2	1	2	2	3	3	3	3	9999	9999	9999	2	1	2	2	2	9999
1549	2	1	2	1	2	2	2	1	2	2	3	2	1	3	3	4	5	5	3	4	5	4	1	4	4	3	2	2	1	1	1	2	2	2	2	1	3	3	3	3	9999	9999	9999	2	1	2	1	2	1
1199	2	2	1	1	2	1	2	2	3	3	3	3	3	3	2	3	4	2	2	4	5	5	2	4	3	3	9999	9999	9999	9999	9999	9999	9999	9999	9999	3	3	2	2	2	9999	9999	9999	2	1	2	2	2	2
590	1	2	2	2	2	1	2	1	8	4	4	3	3	4	2	3	4	2	4	4	5	5	1	6	1	1	1	1	1	1	1	1	1	1	1	1	2	2	1	1	1	1	1	2	1	1	2	2	1
1245	1	2	2	2	1	1	2	2	5	4	4	4	5	1	2	2	2	4	5	5	4	5	2	3	2	2	2	2	1	2	2	1	2	2	2	3	1	2	2	2	1	2	2	9999	9999	9999	9999	9999	2
1255	2	2	1	1	1	2	2	2	4	3	3	4	7	4	2	3	4	4	3	4	4	4	2	1	1	1	1	1	2	2	2	2	2	1	2	2	2	2	2	2	1	2	2	9999	9999	9999	9999	9999	9999
1365	1	1	2	1	2	2	2	2	1	3	2	3	1	3	3	3	2	2	2	3	5	5	1	1	3	3	9999	9999	9999	9999	9999	9999	9999	9999	9999	2	3	3	2	3	9999	9999	9999	2	1	1	2	1	1
1553	1	1	2	1	2	2	2	2	1	2	3	2	5	4	1	3	3	4	3	4	4	4	1	2	2	2	2	2	2	2	2	2	1	1	2	3	3	2	3	2	9999	9999	9999	2	1	2	2	2	2
449	1	1	2	2	2	1	2	2	2	3	1	1	1	2	1	3	2	5	1	5	5	4	2	3	6	2	2	1	1	2	2	1	2	2	2	3	3	3	2	2	9999	9999	9999	2	1	2	1	2	2
1482	1	1	2	2	2	1	2	2	6	3	4	3	3	2	2	3	4	5	4	4	5	5	2	3	4	2	2	2	2	2	2	2	2	1	2	1	3	2	2	3	2	2	1	2	2	1	2	2	2
874	2	1	2	1	1	2	2	2	4	4	4	2	5	1	3	3	3	4	4	4	5	4	1	4	3	2	9999	9999	9999	9999	9999	9999	9999	9999	9999	3	3	3	3	3	9999	9999	9999	2	1	2	1	2	2
308	2	1	1	2	2	1	2	2	2	2	3	3	7	3	2	3	3	4	2	2	4	2	1	3	3	2	2	2	2	2	2	1	2	2	2	3	3	3	3	3	9999	9999	9999	2	2	2	2	1	2
876	1	1	2	2	2	2	2	1	2	2	3	2	7	3	3	2	2	1	2	4	5	5	1	5	4	4	2	2	2	2	2	2	2	2	1	1	3	3	2	3	1	2	2	1	1	1	2	1	1
23	2	2	1	2	1	2	2	1	3	2	3	3	3	3	2	3	4	5	3	5	5	5	1	3	3	3	2	2	2	1	1	2	2	2	2	3	3	3	2	2	9999	9999	9999	2	1	1	1	2	1
898	2	1	2	1	2	2	2	1	4	3	4	4	3	3	2	3	3	5	4	4	4	4	1	3	3	1	9999	9999	9999	9999	9999	9999	9999	9999	9999	3	3	3	3	3	9999	9999	9999	2	1	2	1	1	2
844	9999	9999	9999	9999	9999	9999	9999	9999	6666	9999	9999	9999	9999	9999	9999	9999	9999	9999	9999	9999	9999	9999	9999	9999	9999	9999	9999	9999	9999	9999	9999	9999	9999	9999	9999	9999	9999	9999	9999	9999	9999	9999	9999	9999	9999	9999	9999	9999	9999
1140	1	2	2	2	1	1	2	2	1	3	3	4	3	4	2	3	3	4	4	4	4	5	1	4	4	2	2	2	2	2	2	1	2	2	2	2	2	2	2	2	1	1	2	2	1	2	2	2	1
54	1	1	2	2	1	2	2	2	1	4	3	3	8	4	2	3	4	2	2	2	5	2	1	4	6	3	1	1	1	2	2	2	2	2	2	3	3	1	1	1	9999	9999	9999	2	1	2	2	2	2
1635	1	2	2	1	2	1	2	2	6	3	3	2	1	3	2	3	3	2	2	4	5	5	1	6	6	5	9999	9999	9999	9999	9999	9999	9999	9999	9999	3	3	3	3	3	9999	9999	9999	1	1	1	1	1	1
362	1	1	2	2	1	2	2	2	5	3	3	3	1	3	2	2	4	4	3	2	5	4	1	3	4	2	9999	9999	9999	9999	9999	9999	9999	9999	9999	3	3	3	3	3	9999	9999	9999	2	1	1	2	2	1
199	1	1	2	1	2	2	2	2	4	3	3	1	3	4	2	3	5	1	2	4	4	4	1	4	5	2	2	2	1	1	2	2	2	2	2	1	1	1	3	3	9999	9999	9999	2	1	1	2	2	1
144	1	2	2	1	2	1	2	2	6	3	4	2	3	4	2	4	5	5	3	4	5	5	9999	4	4	4	2	1	2	2	2	2	2	1	2	3	3	2	2	2	9999	9999	9999	2	1	2	1	2	9999
1045	1	2	2	1	2	1	2	2	6	3	1	1	1	2	2	3	2	1	2	4	4	5	1	4	5	5	1	1	1	1	2	1	1	1	1	3	2	2	2	2	1	1	1	9999	9999	9999	9999	9999	2
1442	2	1	2	2	1	2	2	1	5	3	4	4	3	3	2	3	3	3	2	2	4	4	1	4	3	3	2	2	1	2	2	2	2	2	2	3	2	2	3	3	9999	9999	9999	2	1	1	2	2	1
587	2	2	1	2	1	1	2	2	5	4	4	4	7	3	2	3	3	3	3	4	5	5	2	3	3	2	9999	9999	9999	9999	9999	9999	9999	9999	9999	3	3	3	2	2	1	2	2	2	1	2	2	2	2
262	2	2	1	1	2	1	2	2	4	2	3	2	3	3	2	2	3	4	5	5	5	5	1	2	9999	2	9999	9999	9999	9999	9999	9999	9999	9999	9999	1	3	3	3	3	9999	9999	9999	2	1	1	2	2	1
1604	2	1	2	1	2	1	2	2	2	3	3	3	3	3	2	3	3	3	2	2	5	5	1	4	5	4	2	1	2	2	1	1	1	1	1	2	3	3	2	2	1	1	1	2	1	2	2	1	2
48	2	1	2	2	2	1	2	1	2	3	3	2	1	3	2	3	2	2	3	4	4	4	1	4	3	5	2	2	1	2	2	2	2	2	1	1	3	2	2	2	9999	9999	9999	2	1	2	1	2	1
739	1	1	2	2	1	2	2	2	1	3	4	3	5	4	3	3	3	3	3	3	5	5	2	3	4	4	2	2	1	2	2	2	2	1	2	1	1	1	1	1	9999	9999	9999	1	1	1	1	1	1
1261	1	2	2	1	2	2	2	1	1	3	3	2	5	3	3	3	3	3	5	5	5	5	2	3	2	3	9999	9999	9999	9999	9999	9999	9999	9999	9999	3	3	2	3	3	9999	9999	9999	2	2	2	1	2	2
600	1	2	2	1	2	2	2	1	8	2	2	2	1	3	1	3	3	3	2	4	5	4	1	4	5	3	1	1	1	1	2	1	1	1	1	2	2	2	3	3	1	1	2	9999	9999	9999	9999	9999	2
680	2	1	2	2	2	2	2	2	6666	1	1	1	8	3	2	3	2	1	1	4	5	4	1	6	3	6	9999	9999	9999	9999	9999	9999	9999	9999	9999	3	3	3	3	3	9999	9999	9999	2	1	2	1	2	2
254	1	1	2	2	1	2	2	2	5	3	4	4	5	1	3	3	2	3	2	2	2	2	2	2	3	1	2	1	2	2	2	2	2	2	2	3	3	3	3	3	9999	9999	9999	1	1	1	1	1	1
996	2	2	1	1	1	2	2	2	5	2	2	2	3	3	2	3	3	3	3	4	4	4	1	4	5	5	2	2	2	2	1	2	2	2	2	2	3	3	3	2	1	2	2	9999	9999	9999	9999	9999	9999
156	2	1	2	2	1	1	2	2	2	3	3	2	1	3	2	4	5	5	5	2	5	4	1	4	3	5	1	1	2	2	2	1	1	1	2	3	3	3	2	1	1	1	2	2	1	1	2	1	1
528	1	2	2	2	2	1	2	1	1	2	2	1	8	3	2	3	4	2	2	3	5	5	1	5	6	6	2	1	1	1	1	1	2	2	2	2	3	2	3	3	9999	9999	9999	2	2	1	2	2	1
1347	1	2	2	1	2	1	2	2	6	3	3	3	1	3	1	2	3	4	3	3	4	3	9999	1	4	4	1	2	2	2	1	1	2	2	1	3	2	1	2	2	9999	9999	9999	2	1	2	2	2	2
1506	2	2	2	2	2	1	2	1	6	1	2	1	1	3	1	3	2	1	2	4	5	4	1	3	3	4	2	2	2	2	2	1	1	2	1	1	3	3	3	3	9999	9999	9999	9999	9999	9999	9999	9999	2
405	2	2	2	1	1	1	2	2	9999	2	3	3	3	2	3	3	2	2	4	3	2	2	1	2	4	4	2	1	2	1	2	1	2	1	2	2	9999	9999	1	9999	2	1	2	1	2	2	1	2	2
1502	2	1	2	1	1	2	2	2	5	3	3	2	3	4	2	3	4	4	2	2	4	4	2	3	9999	3	2	2	1	2	2	2	1	2	2	3	2	3	2	2	1	2	2	2	1	2	1	2	1
190	2	1	1	1	2	2	2	2	4	2	3	3	3	3	1	3	4	4	4	2	2	2	1	5	5	5	9999	9999	9999	9999	9999	9999	9999	9999	9999	1	1	1	1	1	9999	9999	9999	2	1	2	2	2	1
1447	1	2	1	2	2	1	2	2	6	3	3	3	5	3	2	3	4	4	5	4	5	5	2	5	5	4	2	2	1	1	1	2	2	1	2	3	2	3	2	2	9999	9999	9999	2	1	2	2	2	2
81	2	2	2	1	1	1	2	2	6	9999	9999	9999	1	1	2	3	3	3	2	4	5	4	9999	4	5	4	2	2	2	2	1	2	1	2	2	9999	9999	3	3	3	1	2	2	9999	9999	9999	9999	9999	2
236	2	1	2	1	2	1	2	2	6	3	2	2	1	2	1	2	2	1	1	4	5	5	1	5	5	4	1	2	2	2	2	2	2	2	2	2	2	3	2	2	9999	9999	9999	2	1	2	2	2	2
1296	1	2	1	2	1	2	2	2	5	3	4	4	7	1	2	3	3	2	5	5	5	5	2	3	4	2	2	2	2	2	2	1	1	2	1	2	3	2	2	2	1	1	2	2	2	2	2	1	1
78	1	2	2	2	2	1	2	1	1	4	4	2	3	3	3	2	4	3	3	4	4	4	9999	4	1	4	2	2	2	2	2	1	2	1	2	3	3	2	2	2	9999	9999	9999	2	1	2	2	1	2
1017	1	2	2	1	1	2	2	2	4	2	3	2	3	3	3	4	5	5	3	4	5	5	1	5	5	3	2	2	1	1	2	2	2	2	2	3	3	2	2	2	9999	9999	9999	2	1	2	1	1	1
319	1	2	2	1	2	1	2	2	4	1	3	3	1	3	2	4	4	4	2	4	5	4	2	2	2	3	2	1	2	2	2	1	2	2	2	3	2	2	2	2	2	2	1	2	1	2	2	2	2
846	1	1	2	1	2	2	2	2	1	3	3	3	3	4	3	4	5	5	4	4	5	5	1	3	3	4	2	2	1	2	2	2	2	2	2	3	3	3	2	2	9999	9999	9999	2	1	2	2	2	2
1203	1	2	1	1	2	2	2	2	1	4	4	4	3	4	2	3	5	5	4	4	5	5	2	2	2	2	2	2	2	2	2	2	1	2	1	3	2	2	2	2	1	1	1	2	1	2	2	2	1
74	1	1	2	2	2	1	2	2	2	2	3	1	4	3	2	2	2	2	2	2	2	2	1	5	5	5	2	2	2	1	2	2	2	2	2	1	1	3	3	3	9999	9999	9999	2	1	1	1	2	1
373	2	1	2	1	2	1	2	2	6	2	3	2	7	3	3	3	2	2	3	4	5	4	2	4	4	4	1	1	2	2	2	2	2	2	2	3	3	3	3	3	9999	9999	9999	2	1	2	2	2	1
723	2	1	1	2	2	1	2	2	6	3	2	3	3	3	2	3	2	2	2	2	2	4	1	5	4	4	2	1	2	2	2	2	2	2	2	3	3	3	3	3	9999	9999	9999	2	1	2	2	2	9999
1512	2	1	2	1	2	2	2	1	2	2	2	2	1	3	2	4	3	2	2	4	5	5	1	5	5	5	1	1	2	2	2	2	1	2	2	2	2	2	2	2	1	1	2	2	2	1	2	2	1
1647	2	1	2	2	1	1	2	2	9999	3	3	2	7	3	2	3	4	5	2	4	5	5	1	4	4	9999	2	2	1	1	2	2	2	2	2	2	2	3	2	2	9999	9999	9999	2	2	2	1	1	1
705	1	1	1	2	2	2	2	2	1	3	3	3	3	3	2	3	4	4	2	4	5	4	2	3	3	3	2	2	1	2	2	2	1	2	2	3	3	3	2	2	9999	9999	9999	2	1	2	2	1	1
13	1	2	1	1	2	2	2	2	3	3	3	3	3	3	2	3	3	3	1	4	5	5	1	5	5	3	2	2	2	2	2	1	2	2	2	3	2	2	1	1	9999	9999	9999	2	1	2	1	2	1
1187	2	1	2	2	2	1	2	1	6	1	2	1	1	3	2	3	3	3	2	4	5	5	1	5	4	4	1	1	2	2	2	2	2	2	2	1	3	3	3	3	1	2	2	2	1	1	2	1	1
272	1	1	2	1	2	2	2	2	2	3	3	3	3	3	1	2	2	2	2	2	5	4	1	3	3	3	9999	9999	9999	9999	9999	9999	9999	9999	9999	3	3	3	3	3	9999	9999	9999	2	1	1	1	2	1
800	2	1	2	1	2	1	2	2	2	2	3	1	5	3	1	3	5	2	2	2	5	4	1	3	4	3	9999	9999	9999	9999	9999	9999	9999	9999	9999	3	3	3	2	2	9999	9999	9999	2	1	1	1	2	1
79	2	1	2	2	1	2	2	1	8	2	3	3	4	3	3	2	3	2	2	2	4	2	1	4	2	4	9999	9999	9999	9999	9999	9999	9999	9999	9999	2	3	2	3	3	2	2	1	2	1	2	1	1	1
1114	1	2	2	1	2	1	2	2	6	3	3	3	7	3	2	3	4	4	2	4	4	4	1	2	3	2	2	2	1	2	2	2	2	2	2	3	3	3	3	3	9999	9999	9999	2	1	1	2	2	1
926	1	1	2	2	1	2	2	2	5	4	4	3	5	4	3	4	2	5	2	2	4	5	2	1	1	1	2	2	1	2	2	2	2	2	2	3	3	2	2	2	9999	9999	9999	1	1	1	1	1	1
830	2	1	1	2	1	2	2	2	2	2	4	2	3	3	2	3	3	2	2	4	4	4	1	3	3	4	9999	9999	9999	9999	9999	9999	9999	9999	9999	1	3	3	3	3	9999	9999	9999	2	1	2	2	2	2
991	2	1	1	1	2	2	2	2	3	2	4	4	3	3	2	3	4	4	3	4	5	4	1	1	3	1	2	2	2	2	2	2	1	1	2	3	3	3	2	2	9999	9999	9999	2	1	2	1	2	2
1300	2	1	2	2	1	1	2	2	2	3	3	3	5	3	3	2	4	4	2	2	5	5	1	3	3	2	2	2	1	1	2	2	2	1	2	2	3	3	2	2	9999	9999	9999	1	1	1	1	1	1
1480	2	2	1	1	1	2	2	2	3	4	3	3	3	4	2	3	3	4	2	3	5	4	1	3	5	4	2	2	1	1	2	2	2	1	2	3	1	1	3	3	9999	9999	9999	1	1	1	1	1	1
1377	1	2	2	2	1	1	2	2	6	3	3	3	4	3	2	3	3	3	3	4	4	4	1	3	9999	2	1	2	2	2	2	1	2	1	2	2	2	3	2	2	9999	9999	9999	2	1	2	2	1	1
1391	1	2	2	2	1	1	2	2	6	3	3	3	5	3	4	4	4	4	2	4	5	5	1	3	2	3	2	2	2	2	1	2	2	2	2	2	3	3	2	2	9999	9999	9999	2	1	1	2	2	1
395	2	2	1	1	1	2	2	2	3	9999	4	3	7	3	2	3	2	2	4	4	4	4	9999	3	3	3	9999	9999	9999	9999	9999	9999	9999	9999	9999	3	3	3	3	3	9999	9999	9999	2	2	2	2	1	1
539	2	1	2	1	1	2	2	2	2	2	3	3	5	3	3	2	2	2	4	5	5	5	1	3	4	4	2	2	1	2	2	2	2	2	2	3	3	2	2	2	9999	9999	9999	2	2	2	2	1	1
222	1	1	2	2	1	2	2	2	5	4	4	3	3	3	2	3	3	2	4	3	5	5	1	4	4	4	2	1	2	2	2	2	2	2	2	3	3	3	3	3	9999	9999	9999	2	1	2	2	2	1
314	2	1	1	2	1	2	2	2	3	3	3	3	3	3	2	3	4	5	5	5	5	5	2	4	9999	4	9999	9999	9999	9999	9999	9999	9999	9999	9999	2	2	3	3	2	1	2	2	2	1	2	1	2	9999
1387	1	2	2	1	1	2	2	2	5	3	3	3	3	3	3	3	4	3	3	3	4	4	2	5	4	4	1	1	2	2	2	1	2	2	2	2	2	2	2	2	1	1	2	2	2	2	2	1	1
509	2	1	2	2	1	1	2	2	6	3	3	3	2	3	2	2	4	4	2	5	5	5	1	3	3	4	2	2	1	2	1	1	1	2	2	2	2	2	2	2	1	1	1	9999	9999	9999	9999	9999	1
193	1	1	2	2	2	2	2	1	2	2	4	4	3	4	1	3	5	2	1	2	5	5	1	4	4	4	2	2	2	1	2	2	2	2	2	3	3	3	3	3	9999	9999	9999	2	1	1	1	1	1
62	1	1	2	2	2	1	2	2	2	2	2	2	1	3	2	3	4	2	2	4	4	4	1	3	4	1	2	1	1	2	1	2	2	2	2	3	3	3	3	3	9999	9999	9999	2	1	2	2	2	1
1367	2	1	2	2	1	1	2	2	6	2	3	2	3	3	2	3	3	2	3	4	4	2	1	3	3	4	9999	9999	9999	9999	9999	9999	9999	9999	9999	1	3	3	3	3	9999	9999	9999	2	2	1	2	2	1
550	2	2	1	1	2	1	2	2	6	1	3	1	1	3	2	3	5	5	5	4	5	5	1	4	4	4	2	1	1	1	2	1	2	2	1	2	2	2	3	3	9999	9999	9999	2	1	2	2	2	1
250	2	1	1	2	1	2	2	2	5	3	3	2	3	4	3	3	3	3	2	4	5	5	1	1	2	9999	1	1	2	2	2	2	2	2	2	3	3	3	3	2	9999	9999	9999	2	1	2	1	2	1
1009	1	1	2	1	2	2	2	2	1	4	4	2	3	3	2	3	4	4	5	5	5	5	1	1	3	1	1	1	2	2	1	2	1	1	2	2	2	2	2	2	1	1	1	9999	9999	9999	9999	9999	9999
1028	1	1	2	1	2	2	2	2	1	2	3	2	5	3	2	3	3	3	3	3	3	5	1	3	4	3	2	2	1	2	2	2	2	2	2	3	3	3	2	2	9999	9999	9999	2	1	2	2	2	1
493	1	2	2	1	2	2	2	1	8	3	3	3	3	3	3	3	4	4	4	3	4	4	2	2	3	3	9999	9999	9999	9999	9999	9999	9999	9999	9999	3	3	3	2	2	9999	9999	9999	2	1	2	2	1	1
847	2	1	2	1	2	2	2	1	4	2	3	2	1	3	2	3	4	1	2	3	5	5	1	4	5	4	2	1	1	2	2	2	2	2	2	3	3	3	3	3	9999	9999	9999	9999	9999	9999	9999	9999	2
1404	2	1	2	1	2	2	2	1	2	2	2	3	1	3	2	3	4	2	2	3	4	3	1	4	4	4	2	2	2	2	2	2	2	1	2	2	2	2	3	3	9999	9999	9999	2	1	2	2	1	2
1086	1	1	2	2	2	1	2	2	6	2	2	1	3	3	2	3	4	3	2	2	5	5	1	5	4	4	2	2	2	2	1	2	2	2	2	3	3	3	3	3	9999	9999	9999	2	1	2	2	2	2
43	2	2	1	2	1	1	2	2	5	1	4	4	5	3	2	4	3	5	2	1	5	2	1	3	9999	3	2	2	2	2	2	1	1	2	2	1	2	2	2	2	2	1	2	2	2	2	2	1	2
1184	2	1	2	1	2	1	2	2	4	3	4	4	3	1	1	3	3	4	2	4	4	5	1	2	1	1	9999	9999	9999	9999	9999	9999	9999	9999	9999	3	3	3	2	3	9999	9999	9999	1	1	1	1	1	1
1575	2	2	2	1	2	1	2	1	4	3	3	2	2	3	3	3	2	1	3	3	5	5	2	1	2	2	2	2	1	2	2	2	2	2	2	2	2	2	2	2	2	1	2	2	2	2	2	1	1
1084	1	2	2	1	1	2	2	2	4	3	4	4	3	1	3	3	3	5	3	3	5	5	1	1	2	1	9999	9999	9999	9999	9999	9999	9999	9999	9999	3	2	3	3	3	9999	9999	9999	2	1	2	2	2	2
561	1	2	2	1	1	2	2	2	5	4	4	2	5	1	3	3	4	4	3	4	4	5	1	1	2	1	2	2	2	2	1	2	2	2	2	3	3	1	3	3	9999	9999	9999	9999	9999	9999	9999	9999	1
316	2	2	1	1	1	2	2	2	4	3	3	3	1	3	2	3	4	5	5	5	5	5	9999	1	1	1	2	2	1	2	2	2	2	2	2	3	3	3	3	3	9999	9999	9999	2	1	2	1	2	1
358	1	2	2	1	2	1	2	2	6	3	3	3	1	3	2	3	4	4	3	4	4	4	1	4	3	3	2	2	2	2	2	1	2	2	1	3	1	1	3	2	9999	9999	9999	2	2	1	2	2	1
433	1	2	2	2	1	1	2	2	1	3	4	3	3	3	2	3	4	5	5	5	5	4	2	3	3	3	2	2	2	2	2	2	2	1	2	1	3	3	3	3	9999	9999	9999	2	1	1	1	1	1
1190	1	1	2	1	2	2	2	2	2	3	4	3	3	3	2	3	4	4	3	4	4	4	1	2	3	3	2	2	1	1	2	2	2	2	2	3	3	3	3	3	9999	9999	9999	2	1	2	2	1	1
397	1	2	2	2	1	1	2	2	6	3	3	3	1	3	2	3	2	3	3	3	4	4	1	5	2	2	2	1	2	2	2	2	2	1	2	2	3	3	3	3	9999	9999	9999	9999	9999	9999	9999	9999	9999
1106	1	2	2	2	1	2	2	1	5	3	4	3	3	3	2	3	2	4	2	2	5	5	1	1	1	9999	2	2	1	2	1	2	2	2	2	2	2	3	2	2	1	2	2	2	1	2	2	1	2
1200	1	2	2	1	2	1	2	2	1	2	3	2	8	3	2	5	3	2	1	4	5	4	1	5	5	5	2	2	1	1	1	2	2	2	2	3	3	3	3	3	9999	9999	9999	2	1	1	2	1	1
928	1	2	2	1	2	1	2	2	6	1	3	3	1	3	1	3	2	2	2	3	5	4	1	1	5	3	9999	9999	9999	9999	9999	9999	9999	9999	9999	3	3	2	3	3	9999	9999	9999	2	1	2	2	2	9999
512	1	1	1	2	2	2	2	2	1	3	3	2	3	3	2	3	2	2	3	3	4	4	9999	4	4	3	9999	9999	9999	9999	9999	9999	9999	9999	9999	3	3	3	2	3	9999	9999	9999	2	1	1	2	1	1
1315	2	1	2	2	1	1	2	2	6	4	3	3	3	3	1	3	2	3	3	2	4	2	1	3	2	3	9999	9999	9999	9999	9999	9999	9999	9999	9999	3	3	2	2	3	9999	9999	9999	2	2	1	2	2	1
366	2	2	1	1	2	1	2	2	6	1	1	1	1	3	2	4	2	3	2	4	5	5	1	2	9999	3	2	2	2	1	2	2	2	2	2	3	3	3	3	3	9999	9999	9999	1	1	1	1	1	1
178	1	1	1	2	2	2	2	2	2	3	3	3	2	3	2	3	4	3	3	5	5	4	1	3	3	1	9999	9999	9999	9999	9999	9999	9999	9999	9999	3	3	3	3	3	9999	9999	9999	2	1	2	2	2	2
498	2	1	2	1	2	2	2	1	2	3	3	2	3	3	3	3	2	3	3	4	5	4	9999	4	4	3	9999	9999	9999	9999	9999	9999	9999	9999	9999	2	2	2	2	2	9999	9999	9999	9999	9999	9999	9999	9999	9999
437	1	2	1	2	1	2	2	2	5	3	3	3	7	2	3	3	4	4	3	4	4	4	9999	2	2	2	9999	9999	9999	9999	9999	9999	9999	9999	9999	3	3	3	2	2	9999	9999	9999	2	1	2	1	2	2
1280	1	1	2	2	1	2	2	2	5	3	4	3	5	3	2	3	2	2	4	2	4	2	1	3	3	2	2	1	2	2	2	2	2	2	1	3	3	2	1	2	1	2	2	2	2	2	1	2	2
1135	2	2	1	1	1	2	2	2	5	4	4	4	2	3	2	3	4	5	3	4	5	5	1	3	3	3	2	2	1	2	2	2	1	2	1	2	2	2	2	2	9999	9999	9999	2	1	2	2	2	1
925	1	2	2	2	1	1	2	2	6	4	4	4	8	1	3	3	4	3	4	4	5	4	2	1	4	1	2	2	1	2	2	1	2	2	2	1	2	2	2	1	1	2	2	2	2	2	2	1	1
1452	1	1	2	1	2	2	2	2	4	2	2	2	3	3	3	4	4	3	2	3	5	4	1	2	3	2	2	2	1	2	2	2	2	2	2	3	3	3	3	3	9999	9999	9999	2	1	1	1	1	1
304	2	2	1	2	1	1	2	2	5	2	4	4	5	4	3	3	3	5	3	3	4	5	1	5	5	2	9999	9999	9999	9999	9999	9999	9999	9999	9999	2	2	2	3	3	9999	9999	9999	9999	9999	9999	9999	9999	9999
1105	2	2	2	1	1	1	2	2	5	3	3	3	3	1	2	4	4	5	4	5	5	5	1	3	2	2	2	2	2	2	2	2	2	1	2	3	3	3	2	2	1	2	2	2	1	2	2	1	1
394	1	1	2	2	1	2	2	2	1	3	4	3	3	3	2	3	4	4	4	4	4	5	1	3	3	3	2	2	2	2	2	2	2	1	2	3	3	3	3	3	9999	9999	9999	2	2	1	2	2	1
478	1	2	1	2	2	2	2	1	1	2	3	2	1	3	2	3	3	3	3	4	5	5	1	1	3	2	1	1	2	2	2	1	2	2	2	3	3	3	3	3	1	2	1	2	2	1	2	1	2
365	2	1	1	2	1	2	2	2	5	3	4	4	1	4	1	2	3	4	3	4	4	4	1	1	2	2	2	1	2	2	2	1	1	1	2	3	3	3	3	3	1	1	1	1	1	1	2	2	2
923	1	2	2	1	1	2	2	2	4	3	4	2	5	2	2	3	4	4	1	5	5	5	2	4	5	1	1	1	2	2	2	1	1	1	2	3	2	2	2	2	1	1	1	2	1	2	2	2	9999
1456	2	1	2	2	2	1	2	1	2	2	3	2	3	3	1	2	2	2	2	3	4	4	1	5	5	4	1	2	2	2	1	1	2	2	2	2	2	3	2	2	9999	9999	9999	1	2	1	2	2	1
1523	2	1	1	1	2	2	2	2	2	3	3	3	3	3	2	3	4	4	2	2	4	4	1	3	3	2	2	2	2	2	2	1	2	2	2	2	2	2	2	2	9999	9999	9999	2	1	2	2	1	2
718	1	2	1	1	2	2	2	2	4	2	3	3	7	4	3	3	4	5	2	2	4	4	1	4	3	4	2	2	2	2	2	2	1	2	2	2	2	2	2	2	9999	9999	9999	2	1	2	2	1	1
666	2	2	1	1	1	2	2	2	3	4	4	4	6	1	2	5	4	5	5	4	5	5	1	2	1	1	2	2	1	2	2	2	2	2	2	3	3	3	2	3	9999	9999	9999	2	1	2	2	2	2
109	2	1	2	2	1	1	2	2	5	2	3	2	3	1	2	3	2	2	2	4	5	5	1	2	2	2	2	2	2	2	2	2	1	2	1	3	3	2	2	2	9999	9999	9999	9999	9999	9999	9999	9999	9999
754	2	1	2	2	1	1	2	2	6	2	2	3	7	3	2	2	2	2	5	4	4	4	1	5	5	6	2	2	1	2	2	2	2	2	2	1	3	3	3	3	2	1	2	1	1	1	1	1	1
1125	2	1	2	2	2	1	2	1	6	2	2	3	1	3	2	3	3	1	2	2	4	4	1	5	5	4	9999	9999	9999	9999	9999	9999	9999	9999	9999	3	3	3	3	3	9999	9999	9999	2	1	1	2	2	1
915	1	2	2	1	2	1	2	2	6	2	2	1	1	2	2	4	2	2	2	4	4	4	9999	6	6	6	2	2	2	2	1	2	2	2	2	3	3	3	3	3	9999	9999	9999	2	2	2	2	1	1
34	1	2	2	2	1	1	2	2	5	2	3	3	7	4	3	3	3	3	3	2	4	4	9999	1	4	4	2	2	1	1	2	2	1	2	2	1	2	3	2	2	1	2	2	2	1	2	2	2	2
1508	1	2	2	2	2	1	2	1	6	2	3	2	1	3	2	3	4	1	3	4	5	5	1	3	1	5	2	2	2	2	1	2	2	1	2	1	3	1	3	3	9999	9999	9999	1	1	1	1	1	2
974	1	2	2	1	2	1	2	2	6	2	2	2	2	9999	2	2	2	2	2	2	2	2	1	5	5	5	1	1	2	2	2	2	2	1	2	2	2	2	2	2	2	2	1	2	2	2	2	1	1
1360	1	2	2	1	2	1	2	2	1	2	3	3	7	3	2	2	4	3	2	4	5	5	1	2	3	3	9999	9999	9999	9999	9999	9999	9999	9999	9999	3	3	3	3	3	9999	9999	9999	2	1	2	2	2	1
1583	2	2	2	1	1	1	2	2	4	4	3	3	3	4	3	3	4	4	2	4	5	5	9999	3	4	2	2	2	2	1	1	2	2	2	2	1	3	1	1	1	9999	9999	9999	2	1	1	1	1	1
809	2	2	1	2	1	1	2	2	3	3	3	2	3	3	3	3	4	5	3	4	5	4	1	3	5	3	2	1	1	2	2	2	2	2	2	3	3	3	3	3	9999	9999	9999	2	1	2	2	2	2
317	1	1	2	2	1	2	2	2	1	3	3	3	5	3	4	3	3	3	2	4	5	5	9999	3	4	2	9999	9999	9999	9999	9999	9999	9999	9999	9999	3	3	3	3	3	9999	9999	9999	2	1	2	2	2	1
431	1	1	1	2	2	2	2	2	1	3	3	3	3	1	2	3	3	4	4	3	5	5	2	4	4	4	2	2	2	2	2	2	2	1	2	3	3	3	3	3	9999	9999	9999	2	1	1	1	2	1
527	1	2	1	1	2	2	2	2	3	2	4	2	1	3	2	5	4	5	3	3	5	5	2	4	4	1	2	2	2	1	1	2	2	2	2	3	3	1	3	3	9999	9999	9999	2	1	2	2	2	2
626	1	1	1	2	2	2	2	2	1	2	2	2	3	3	3	3	4	4	4	4	4	4	1	3	4	4	9999	9999	9999	9999	9999	9999	9999	9999	9999	3	3	3	3	3	9999	9999	9999	2	1	2	2	2	1
969	1	2	1	2	1	2	2	2	5	4	4	3	5	1	3	3	4	4	4	5	5	5	2	3	3	4	2	2	2	2	2	1	2	2	2	3	3	3	1	1	2	1	2	2	2	1	2	2	1
456	1	2	1	2	1	2	2	2	3	4	3	2	3	3	3	2	5	2	2	2	5	5	1	2	2	2	2	1	2	2	2	2	1	1	2	3	3	3	3	3	2	1	2	2	1	2	2	2	1
278	2	1	2	1	1	2	2	2	4	3	4	2	3	1	2	3	2	4	4	4	4	5	1	1	2	2	9999	9999	9999	9999	9999	9999	9999	9999	9999	3	1	3	2	3	9999	9999	9999	2	1	2	2	2	1
33	1	2	1	2	2	1	2	2	3	3	3	2	3	1	3	3	4	5	5	4	4	5	1	3	3	2	1	2	2	2	2	2	1	1	2	2	2	2	2	2	9999	9999	9999	2	2	1	2	2	1
664	2	1	2	2	2	1	2	1	2	3	3	2	3	3	3	3	3	3	2	2	4	4	9999	3	3	3	9999	9999	9999	9999	9999	9999	9999	9999	9999	3	3	3	2	2	9999	9999	9999	2	1	2	2	2	1
175	1	2	2	1	2	1	2	2	4	3	3	3	3	3	2	2	5	4	4	4	5	4	1	2	2	2	2	2	1	2	2	2	1	2	1	2	2	2	2	2	1	1	1	2	1	1	2	2	1
1418	2	1	1	2	1	2	2	2	3	4	3	4	3	4	2	3	4	5	3	5	5	5	1	1	2	3	1	2	2	2	2	2	2	2	1	2	2	2	2	2	2	1	2	2	2	2	2	1	2
1574	2	2	1	2	1	2	2	1	5	3	4	2	7	9999	5	5	4	1	3	3	3	5	2	2	2	2	2	2	1	2	2	2	2	1	2	3	2	2	2	2	1	1	1	9999	9999	9999	9999	9999	1
322	2	1	2	1	2	1	2	2	4	2	3	4	1	3	2	2	3	3	1	4	5	5	1	4	5	4	9999	9999	9999	9999	9999	9999	9999	9999	9999	3	3	2	2	2	9999	9999	9999	2	1	2	2	1	2
1207	1	2	1	2	1	2	2	2	3	4	4	4	3	2	2	4	3	4	5	5	5	5	9999	1	4	2	2	2	1	1	2	2	2	2	2	3	3	2	2	2	1	1	2	2	1	2	2	1	1
766	1	2	1	2	1	2	2	2	3	3	4	3	3	1	2	3	4	5	5	5	5	4	1	2	2	2	9999	9999	9999	9999	9999	9999	9999	9999	9999	3	3	3	2	2	9999	9999	9999	2	1	1	2	2	1
367	2	2	1	1	1	2	2	2	3	3	2	3	3	3	2	2	5	5	5	5	5	4	1	3	9999	2	2	2	2	2	2	2	1	2	2	3	3	3	3	3	9999	9999	9999	2	1	1	2	2	1
1189	1	2	1	2	1	2	2	2	1	3	4	3	3	4	2	3	4	5	2	4	5	5	1	3	2	3	2	2	2	2	2	1	1	1	2	2	2	2	2	2	9999	9999	9999	2	2	1	2	1	1
1236	1	1	2	2	2	1	2	2	6	3	3	2	3	3	2	3	4	4	1	2	5	4	1	5	4	2	9999	9999	9999	9999	9999	9999	9999	9999	9999	1	1	3	3	3	9999	9999	9999	2	1	1	2	2	1
338	2	1	1	2	2	1	2	2	3	3	3	3	1	3	2	3	3	3	3	4	4	5	1	4	3	1	2	2	1	1	1	2	2	2	2	2	2	3	3	3	9999	9999	9999	9999	9999	9999	9999	9999	2
121	1	1	2	2	2	1	2	2	1	3	4	1	1	3	2	3	4	3	3	4	4	4	9999	3	3	2	2	2	1	2	2	2	2	2	2	2	3	3	2	2	9999	9999	9999	1	1	1	1	1	1
1488	2	1	2	2	2	1	2	1	6	3	4	3	1	3	1	3	4	4	3	2	4	2	2	3	3	3	9999	9999	9999	9999	9999	9999	9999	9999	9999	3	3	2	2	2	9999	9999	9999	2	1	1	2	1	1
325	1	1	2	2	2	1	2	2	1	2	2	2	1	4	1	4	4	2	2	4	5	5	1	2	3	2	2	2	1	2	2	1	2	2	2	3	3	3	3	3	9999	9999	9999	2	1	2	2	2	1
1521	2	1	2	1	2	1	2	2	4	2	2	1	3	3	2	3	4	1	2	4	5	5	1	5	5	4	1	1	2	1	1	2	2	2	2	2	3	2	2	3	9999	9999	9999	2	1	2	2	2	1
181	1	1	2	1	2	2	2	2	1	3	4	3	5	4	2	3	3	4	2	4	5	5	1	2	2	1	2	1	2	2	2	2	2	1	2	3	2	3	3	3	9999	9999	9999	2	1	2	1	2	1
724	2	1	1	2	2	2	2	1	3	3	3	2	1	3	1	2	3	3	2	4	4	4	2	2	3	3	9999	9999	9999	9999	9999	9999	9999	9999	9999	1	3	3	3	3	9999	9999	9999	2	1	1	2	2	1
540	2	2	1	2	1	1	2	2	5	3	3	3	3	1	2	3	2	4	4	4	4	4	2	3	3	3	1	2	2	2	2	1	1	2	2	3	2	2	2	2	1	1	1	2	1	2	2	1	1
697	2	1	1	2	2	1	2	2	6	3	3	3	5	4	3	3	4	5	3	4	4	4	2	3	3	2	2	2	1	1	1	2	2	1	2	3	2	2	2	2	9999	9999	9999	2	1	2	2	2	1
1361	1	2	1	2	1	2	2	2	5	4	4	4	3	1	2	3	4	4	4	4	5	5	1	1	1	1	9999	9999	9999	9999	9999	9999	9999	9999	9999	3	3	3	2	2	9999	9999	9999	2	1	1	2	2	1
931	1	2	2	2	2	2	2	2	6666	4	4	4	3	3	1	2	3	3	2	2	5	4	2	3	3	4	2	2	1	2	2	2	2	2	2	1	1	1	2	2	9999	9999	9999	2	2	2	1	2	2
462	2	1	2	2	2	1	2	1	6	1	2	1	1	3	1	3	3	1	2	4	4	4	1	4	5	5	9999	9999	9999	9999	9999	9999	9999	9999	9999	3	3	3	3	3	9999	9999	9999	2	1	2	2	2	1
346	1	2	2	1	2	1	2	2	6	3	3	1	1	3	3	3	5	5	4	5	5	5	2	1	1	1	2	1	2	2	2	1	1	1	1	2	2	2	2	2	1	1	1	9999	9999	9999	9999	9999	9999
286	1	1	2	2	2	2	2	1	2	3	3	3	7	3	3	3	3	3	3	2	4	4	1	3	3	4	2	2	2	2	2	1	2	1	2	3	1	3	3	3	1	2	1	2	2	2	2	1	1
575	1	2	2	1	1	2	2	2	1	3	4	3	5	4	5	3	3	4	5	5	5	5	2	3	4	2	9999	9999	9999	9999	9999	9999	9999	9999	9999	3	3	3	3	3	9999	9999	9999	2	1	2	2	1	1
473	2	2	2	1	1	1	2	2	6	4	4	1	3	3	2	2	2	2	2	4	5	5	2	4	4	2	2	2	1	1	1	2	2	2	2	3	3	3	2	2	2	1	2	2	1	2	2	2	1
38	1	2	2	1	2	2	2	1	8	3	3	2	3	3	2	2	3	3	4	5	5	5	2	3	5	3	2	2	1	1	2	2	2	2	2	2	2	2	2	2	9999	9999	9999	2	1	2	1	2	1
534	2	2	2	1	1	1	2	2	6	3	3	3	3	3	1	3	3	3	1	3	4	4	1	2	2	2	2	1	2	2	2	2	2	2	2	2	2	2	2	2	9999	9999	9999	9999	9999	9999	9999	9999	9999
1277	1	2	1	2	2	2	2	1	1	3	3	3	3	1	2	3	2	4	3	4	4	4	1	3	3	3	2	2	2	2	1	2	1	1	2	3	3	3	3	3	9999	9999	9999	2	1	1	2	1	1
497	1	2	1	2	1	2	2	2	5	3	4	4	5	4	2	3	4	5	2	4	4	4	1	3	3	3	9999	9999	9999	9999	9999	9999	9999	9999	9999	3	2	3	3	3	9999	9999	9999	2	1	1	2	2	1
510	1	1	2	2	1	2	2	2	1	3	3	3	3	3	2	2	4	5	2	4	5	5	9999	1	4	1	2	2	1	2	2	2	2	2	2	3	3	3	3	3	9999	9999	9999	2	1	1	1	1	1
390	2	1	2	2	2	1	1	2	6	3	3	3	3	4	2	2	5	5	5	5	5	5	2	3	3	4	2	2	1	1	2	2	1	2	2	3	3	3	3	3	9999	9999	9999	2	2	1	2	1	1
1445	2	2	2	2	1	1	2	1	5	3	4	4	3	1	2	3	3	5	4	4	5	5	2	1	2	1	1	2	2	1	1	2	2	2	2	3	3	3	3	3	9999	9999	9999	2	2	1	2	2	1
298	2	1	2	1	2	1	2	2	2	2	3	3	1	3	2	3	4	4	2	3	5	4	1	3	3	3	9999	9999	9999	9999	9999	9999	9999	9999	9999	3	2	2	2	2	9999	9999	9999	2	1	1	1	1	1
489	1	1	2	1	2	2	2	2	2	3	3	2	5	4	4	3	3	5	4	4	5	5	1	3	3	3	2	2	2	1	2	2	2	2	2	1	2	2	3	3	1	2	2	9999	9999	9999	9999	9999	1
916	1	2	1	2	2	1	2	2	3	2	3	3	2	3	3	2	4	4	2	4	4	4	1	4	3	4	2	2	2	2	2	2	2	1	2	3	3	3	3	3	9999	9999	9999	2	1	2	1	1	1
1043	1	2	2	1	1	2	2	2	4	3	4	4	5	3	2	4	5	4	3	4	5	5	2	3	3	2	2	1	2	2	2	2	2	1	2	3	3	3	2	2	9999	9999	9999	2	2	1	2	2	1
836	2	2	2	1	2	1	2	1	8	3	4	1	8	4	3	3	3	3	3	3	3	3	1	9999	9999	9999	9999	9999	9999	9999	9999	9999	9999	9999	9999	3	3	3	3	3	2	1	2	2	2	2	2	1	2
1006	2	2	2	1	1	1	2	2	6	2	2	2	3	3	2	3	4	4	3	2	5	5	1	6	5	2	2	2	2	2	2	2	1	2	1	3	1	3	3	3	1	2	2	2	2	2	2	1	1
1357	2	2	1	1	2	2	2	2	4	2	3	3	1	3	2	3	2	2	4	3	3	3	1	2	2	4	9999	9999	9999	9999	9999	9999	9999	9999	9999	3	3	3	3	3	9999	9999	9999	9999	9999	9999	9999	9999	9999
336	1	1	2	1	2	2	2	2	2	3	3	2	3	3	2	3	4	4	3	4	5	5	1	2	2	4	9999	9999	9999	9999	9999	9999	9999	9999	9999	3	3	3	3	3	9999	9999	9999	2	1	2	2	2	2
1037	1	2	1	2	1	2	2	2	1	4	4	2	3	1	3	4	5	5	3	4	4	5	1	2	1	2	2	2	2	1	1	1	2	2	2	3	3	3	3	2	1	2	1	9999	9999	9999	9999	9999	1
825	1	2	2	1	2	1	2	2	4	2	2	3	2	3	2	3	4	5	3	3	4	4	1	3	2	3	1	1	2	2	2	2	2	1	2	3	3	2	2	3	9999	9999	9999	2	1	1	2	2	1
1550	1	1	2	2	1	2	2	2	5	2	3	3	7	3	3	3	4	2	3	2	4	3	1	3	3	3	9999	9999	9999	9999	9999	9999	9999	9999	9999	3	2	3	2	2	9999	9999	9999	2	1	2	2	2	1
834	1	1	1	2	2	2	2	2	1	3	4	3	3	3	3	4	4	4	2	5	5	5	1	2	3	2	2	2	1	1	1	2	2	2	2	3	2	2	3	2	9999	9999	9999	2	1	2	1	2	2
531	1	1	2	1	2	2	2	2	1	3	3	4	8	3	2	3	2	5	2	5	3	5	1	3	4	3	2	2	1	1	1	2	2	2	2	2	3	3	3	3	9999	9999	9999	9999	9999	9999	9999	9999	9999
460	1	2	2	1	2	1	2	2	4	2	2	3	5	3	2	3	3	4	4	2	4	4	1	3	4	2	2	1	2	2	2	2	2	2	2	1	3	3	2	2	9999	9999	9999	2	2	2	2	1	2
1325	2	2	1	1	2	1	2	2	6	2	3	3	3	3	2	3	2	2	3	4	5	4	1	4	5	4	9999	9999	9999	9999	9999	9999	9999	9999	9999	1	3	3	3	3	9999	9999	9999	2	1	1	2	1	1
36	2	1	2	1	2	1	2	2	6	3	2	2	1	4	2	3	2	2	2	2	4	4	1	4	5	4	9999	9999	9999	9999	9999	9999	9999	9999	9999	1	3	3	3	3	9999	9999	9999	2	1	2	2	1	1
1275	2	1	1	1	2	2	2	2	4	4	4	4	3	3	1	3	4	3	3	4	4	4	1	5	3	2	2	2	2	2	1	2	2	2	2	3	3	3	2	3	9999	9999	9999	2	1	2	2	1	9999
341	2	1	2	2	1	1	2	2	6	4	2	1	1	3	2	2	4	5	3	2	5	4	1	2	4	2	1	1	2	2	2	2	1	2	2	2	3	3	2	2	9999	9999	9999	9999	9999	9999	9999	9999	2
1031	2	2	1	2	1	1	2	2	5	4	4	2	5	4	4	3	4	4	4	5	5	5	2	3	2	1	9999	9999	9999	9999	9999	9999	9999	9999	9999	3	3	3	2	2	9999	9999	9999	2	2	1	2	1	1
963	1	2	2	1	2	2	2	1	4	2	3	2	2	3	2	3	4	3	4	4	5	5	1	2	3	3	2	2	2	1	2	2	2	2	2	2	2	2	3	3	9999	9999	9999	2	2	2	2	1	9999
469	1	1	2	2	2	2	2	1	1	2	3	2	3	3	2	3	4	2	2	2	4	3	1	3	3	4	2	2	2	2	1	2	2	2	2	3	3	3	3	3	9999	9999	9999	2	1	2	2	2	2
1150	2	2	2	1	1	2	2	1	4	1	3	2	3	3	2	3	3	3	3	2	2	2	1	3	4	3	9999	9999	9999	9999	9999	9999	9999	9999	9999	3	3	3	3	3	9999	9999	9999	9999	9999	9999	9999	9999	2
1542	2	1	1	2	1	2	2	2	5	3	4	4	5	4	3	2	3	4	2	4	4	4	1	2	1	1	9999	9999	9999	9999	9999	9999	9999	9999	9999	3	2	3	2	2	9999	9999	9999	2	1	2	2	1	1
1467	2	1	1	2	1	2	2	2	3	3	4	2	7	4	3	3	3	4	5	4	4	4	1	3	3	3	9999	9999	9999	9999	9999	9999	9999	9999	9999	3	3	3	2	2	9999	9999	9999	2	1	1	1	1	1
751	1	1	2	2	2	1	2	2	1	2	2	1	1	3	2	3	4	2	3	3	4	4	1	5	5	5	1	2	2	1	1	2	2	2	2	1	1	1	3	3	9999	9999	9999	2	1	2	2	2	1
619	2	2	2	1	2	1	2	1	6	4	3	3	5	3	1	3	4	2	3	4	5	4	1	3	9999	4	1	1	2	2	2	2	2	2	2	2	2	2	2	2	2	1	2	2	1	2	2	2	1
735	1	1	2	2	2	1	2	2	6	2	3	3	1	3	2	2	3	1	3	4	4	5	1	4	3	3	2	2	1	2	1	2	2	2	2	3	2	2	3	2	9999	9999	9999	2	1	2	2	2	2
348	1	2	2	2	2	1	2	1	6	2	3	3	3	3	2	3	4	3	3	4	5	5	1	5	4	5	2	1	1	2	2	2	2	1	2	3	3	3	3	3	1	2	2	2	2	1	2	1	1
1537	1	1	2	2	2	1	2	2	6	2	2	2	1	3	3	3	3	3	2	2	9999	2	1	3	3	4	2	2	1	2	2	2	2	2	2	3	3	3	3	3	9999	9999	9999	9999	9999	9999	9999	9999	1
522	1	1	2	2	2	1	2	2	2	2	1	1	1	3	2	3	4	3	2	4	5	4	1	5	5	5	2	2	1	2	2	2	2	2	2	1	1	3	3	3	9999	9999	9999	2	1	2	2	2	9999
780	1	2	2	1	1	2	2	2	4	3	3	3	1	3	3	3	2	3	3	4	4	3	1	2	4	3	2	2	2	2	2	1	1	1	1	3	2	2	3	3	9999	9999	9999	9999	9999	9999	9999	9999	1
194	1	2	1	2	1	2	2	2	5	4	4	4	5	2	2	2	4	3	2	4	5	5	1	3	4	3	1	2	1	2	2	2	2	2	2	3	2	3	2	2	9999	9999	9999	2	1	1	2	1	1
1534	1	2	2	2	2	1	2	1	8	2	3	2	3	4	3	2	4	4	2	3	5	5	1	2	4	1	2	2	1	2	2	2	2	2	2	3	3	2	2	2	9999	9999	9999	2	1	2	1	1	1
850	1	2	2	1	2	1	2	2	6	2	3	3	5	3	2	3	2	2	2	4	5	4	2	1	2	2	9999	9999	9999	9999	9999	9999	9999	9999	9999	3	3	3	3	3	9999	9999	9999	2	1	2	2	1	1
806	2	2	1	2	2	2	1	1	3	3	3	3	3	3	2	3	3	3	3	4	4	4	1	3	4	3	9999	9999	9999	9999	9999	9999	9999	9999	9999	1	1	3	3	3	9999	9999	9999	2	2	1	1	1	2
330	1	2	2	2	1	1	2	2	1	3	4	4	3	3	2	3	4	4	4	4	5	4	1	5	5	3	9999	9999	9999	9999	9999	9999	9999	9999	9999	2	2	2	2	2	1	2	2	2	1	2	2	2	1
777	1	1	2	1	2	2	2	2	4	3	3	3	3	3	2	5	2	2	5	5	5	5	2	4	2	1	1	2	2	2	2	2	2	2	2	3	2	2	2	2	2	1	1	2	1	1	1	2	1
297	2	2	1	2	1	2	2	1	8	2	3	3	5	3	3	2	3	3	2	2	2	2	2	3	3	3	9999	9999	9999	9999	9999	9999	9999	9999	9999	3	3	3	3	3	9999	9999	9999	2	1	2	1	2	2
259	2	1	2	2	2	1	2	1	6	3	4	2	1	3	2	2	4	4	2	4	5	4	2	2	4	1	1	1	2	2	2	2	2	2	2	3	3	2	2	2	1	2	2	2	2	2	1	2	1
1005	1	1	2	2	2	1	2	2	6	3	4	4	3	4	2	3	3	4	4	4	4	4	2	2	2	2	2	2	1	2	2	2	2	2	2	3	3	2	2	2	1	2	2	2	1	2	2	2	9999
213	1	2	1	2	2	1	2	2	3	3	4	3	3	1	2	3	3	4	4	5	5	5	1	1	1	1	2	2	1	2	1	1	2	1	2	2	2	2	2	2	2	1	2	2	2	1	2	2	1
579	1	2	2	2	1	1	2	2	5	2	3	3	1	1	2	3	2	2	4	2	5	4	1	2	4	2	1	1	2	2	1	2	2	2	2	3	3	2	2	2	9999	9999	9999	2	1	2	2	2	2
1517	1	1	2	1	2	2	2	2	1	1	3	2	3	3	3	3	3	3	4	4	4	4	2	5	5	4	2	1	2	2	2	2	2	2	2	3	3	3	3	3	2	2	1	2	1	2	2	2	2
1390	1	2	1	2	2	1	2	2	6	3	4	3	3	1	5	3	3	4	4	4	5	5	1	4	2	1	2	2	1	2	2	2	1	2	2	3	2	2	2	2	1	1	2	2	1	2	2	2	1
828	2	2	1	2	1	1	2	2	5	4	4	2	5	1	3	4	5	2	5	5	5	5	2	1	2	1	1	1	2	2	2	2	2	2	2	2	3	3	2	2	1	1	2	9999	9999	9999	9999	9999	2
533	1	2	2	2	2	1	2	1	1	2	3	3	7	3	2	3	3	2	3	4	5	4	1	3	3	4	2	2	1	2	2	2	1	2	2	3	2	2	2	2	9999	9999	9999	2	2	2	2	1	2
1413	2	1	2	1	2	1	2	2	6	3	2	4	1	4	3	3	4	4	4	3	4	5	2	2	3	1	1	2	2	2	2	2	2	2	2	2	2	2	2	2	9999	9999	9999	2	1	2	2	2	2
305	1	1	2	2	2	1	2	2	6	3	2	2	3	3	2	3	4	4	3	2	4	2	1	3	5	4	9999	9999	9999	9999	9999	9999	9999	9999	9999	3	3	3	2	3	9999	9999	9999	2	1	2	1	2	1
425	2	1	2	1	2	1	2	2	2	3	3	3	3	4	3	3	4	3	2	2	4	4	1	4	4	4	9999	9999	9999	9999	9999	9999	9999	9999	9999	1	1	3	3	3	9999	9999	9999	2	2	2	1	2	2
1419	1	1	2	2	1	2	2	2	2	2	3	3	8	3	2	2	2	2	5	5	5	5	1	3	3	2	2	2	1	2	2	2	2	2	2	2	3	3	3	3	1	2	2	2	1	1	2	2	1
459	1	2	1	2	2	1	2	2	6	2	3	3	6	1	3	3	4	4	3	4	5	4	2	3	4	5	9999	9999	9999	9999	9999	9999	9999	9999	9999	3	3	3	3	3	9999	9999	9999	2	1	2	2	2	9999
52	1	2	2	2	2	1	2	1	6	1	3	2	1	2	2	2	3	1	2	5	5	5	1	5	5	5	1	1	1	2	2	2	2	2	2	3	3	2	2	3	9999	9999	9999	2	1	2	2	1	1
613	1	1	2	1	2	2	2	2	4	2	3	2	3	3	2	3	4	3	3	4	5	4	1	3	5	2	9999	9999	9999	9999	9999	9999	9999	9999	9999	3	3	3	3	3	9999	9999	9999	2	1	2	1	1	1
486	1	2	2	1	2	1	2	2	4	2	2	2	3	3	3	3	3	3	3	4	4	4	2	1	2	2	9999	9999	9999	9999	9999	9999	9999	9999	9999	2	2	2	1	1	9999	9999	9999	2	1	2	2	2	2
64	2	2	2	1	1	1	2	2	6	3	3	3	1	4	3	3	4	4	3	4	5	5	1	3	4	4	2	2	1	1	2	2	2	2	2	3	3	3	3	3	9999	9999	9999	2	1	2	1	2	1
1386	1	2	1	2	2	1	2	2	1	2	2	2	7	3	1	3	2	3	1	4	4	4	1	3	4	2	9999	9999	9999	9999	9999	9999	9999	9999	9999	3	3	3	3	3	9999	9999	9999	2	1	1	2	2	2
822	1	2	2	1	2	2	1	2	1	1	4	4	2	4	2	3	5	5	2	4	5	3	2	3	2	1	2	2	1	2	1	2	2	1	2	3	1	3	2	2	2	1	2	2	1	2	1	2	2
87	2	1	1	1	2	2	2	2	2	4	4	2	3	3	2	3	3	3	3	2	4	4	1	4	4	4	2	2	1	1	1	2	2	2	2	3	3	3	3	3	9999	9999	9999	1	2	1	2	1	1
970	2	2	1	2	1	1	2	2	3	3	3	3	5	1	2	4	5	5	4	4	5	5	2	3	4	3	2	2	1	1	2	2	2	1	2	3	3	3	3	3	1	2	2	2	1	1	2	2	1
1496	2	2	1	1	2	1	2	2	4	3	2	3	1	3	2	3	3	2	2	2	2	2	1	3	3	3	1	1	1	2	2	2	2	2	2	2	2	2	2	2	9999	9999	9999	2	1	2	2	2	9999
665	1	2	2	2	1	1	2	2	1	4	4	3	5	1	2	4	5	5	2	4	5	5	1	1	9999	2	2	2	1	1	1	2	2	2	2	3	3	1	3	3	9999	9999	9999	2	1	2	2	2	2
620	2	2	2	1	2	1	2	1	6	1	2	2	7	3	2	3	2	2	2	2	4	4	2	3	5	4	1	1	2	2	2	2	2	1	2	3	3	3	3	3	9999	9999	9999	2	1	2	2	2	2
1372	2	2	1	1	1	2	2	2	3	4	4	3	5	3	3	3	5	5	4	4	4	4	2	4	9999	1	2	2	2	2	2	2	2	2	1	2	2	2	2	2	9999	9999	9999	2	2	2	2	1	1
1400	2	2	1	2	1	1	2	2	3	3	4	4	5	1	2	3	3	2	2	2	5	2	1	3	3	1	2	2	2	2	2	2	1	2	1	2	2	2	2	2	1	1	1	9999	9999	9999	9999	9999	1
954	9999	9999	9999	9999	9999	9999	9999	9999	6666	9999	9999	9999	9999	9999	9999	9999	9999	9999	9999	9999	9999	9999	9999	9999	9999	9999	9999	9999	9999	9999	9999	9999	9999	9999	9999	9999	9999	9999	9999	9999	9999	9999	9999	9999	9999	9999	9999	9999	9999
1181	2	2	1	2	1	1	2	2	5	4	4	3	3	4	2	3	3	5	3	3	5	5	1	1	3	2	1	1	1	2	2	2	1	1	1	2	2	2	2	2	1	2	2	2	2	1	2	2	1
1264	2	2	2	1	2	1	2	2	4	3	4	3	3	4	2	4	2	4	3	4	5	5	1	4	3	1	9999	9999	9999	9999	9999	9999	9999	9999	9999	1	1	2	2	3	9999	9999	9999	2	1	2	2	2	2
182	2	2	1	1	1	2	2	2	5	3	4	3	5	1	2	2	4	4	3	5	5	5	1	4	3	3	2	2	2	2	2	1	1	2	2	3	3	2	2	2	2	1	2	2	1	2	2	1	2
1307	1	2	1	2	2	1	2	2	1	3	2	2	3	4	2	3	4	5	5	2	5	4	9999	6	4	5	9999	9999	9999	9999	9999	9999	9999	9999	9999	3	3	3	3	3	9999	9999	9999	2	2	2	2	1	1
725	1	2	2	1	2	2	2	1	4	2	4	3	3	3	3	3	2	2	3	2	4	2	2	4	4	3	2	2	1	2	2	2	2	2	2	3	3	3	3	3	9999	9999	9999	2	2	2	1	2	2
484	2	2	2	2	1	1	2	1	5	4	4	4	5	4	3	2	2	2	1	2	1	4	1	3	4	3	9999	9999	9999	9999	9999	9999	9999	9999	9999	1	3	3	2	3	1	2	2	2	2	2	2	1	1
1631	1	2	2	1	2	1	2	2	1	2	3	3	3	3	2	3	5	2	2	3	5	5	1	5	5	1	9999	9999	9999	9999	9999	9999	9999	9999	9999	2	3	3	3	3	9999	9999	9999	9999	9999	9999	9999	9999	1
1389	1	2	1	2	1	2	2	2	5	2	4	4	3	3	3	3	4	4	4	5	5	5	1	4	3	1	1	2	2	2	2	2	2	2	2	3	3	3	3	3	9999	9999	9999	2	1	2	1	1	2
903	2	1	2	1	2	1	2	2	4	2	3	1	3	3	3	3	2	2	5	2	5	2	1	2	5	1	2	2	2	2	2	2	2	1	2	3	3	3	3	1	9999	9999	9999	1	1	1	1	1	1
1252	2	2	2	1	2	1	2	1	8	2	2	3	1	3	2	3	2	1	1	3	5	5	1	4	3	4	1	2	2	2	2	2	2	2	2	3	2	2	2	2	9999	9999	9999	2	2	2	1	2	2
1531	1	1	2	2	2	1	2	2	2	2	3	2	1	3	2	3	2	3	2	2	4	2	1	3	4	5	2	2	1	1	1	2	2	2	2	1	2	3	3	3	9999	9999	9999	2	1	2	2	2	1
265	2	2	2	1	2	1	2	1	6	3	3	2	3	3	2	3	2	5	2	4	5	5	9999	3	3	4	2	2	2	2	2	2	2	1	2	9999	9999	9999	9999	9999	9999	9999	9999	2	1	2	2	2	2
260	1	2	2	1	1	2	2	2	5	4	3	4	8	4	3	3	4	4	3	4	4	4	2	2	2	2	2	2	1	2	2	1	1	2	2	2	2	2	2	2	1	2	2	9999	9999	9999	9999	9999	9999
188	2	2	2	1	1	1	2	2	6	4	3	4	1	3	2	3	3	3	2	3	4	4	1	1	4	2	2	2	2	2	2	2	2	1	2	3	3	3	3	3	9999	9999	9999	2	1	1	2	2	1
532	1	1	2	1	2	2	2	2	1	3	3	2	3	3	1	2	4	2	2	4	5	4	1	3	5	4	2	2	1	2	2	2	2	2	2	3	3	3	3	3	9999	9999	9999	2	1	2	1	2	1
1103	1	1	2	1	2	2	2	2	1	4	4	4	3	4	2	4	5	5	5	5	5	5	2	2	9999	2	1	1	2	2	2	2	1	1	2	2	2	2	2	2	1	1	1	9999	9999	9999	9999	9999	9999
904	1	1	2	2	1	2	2	2	5	3	3	3	5	3	2	3	3	3	2	4	4	4	1	3	2	1	2	2	1	1	1	2	2	2	2	3	3	2	2	2	9999	9999	9999	2	1	2	2	2	1
517	1	1	2	2	1	2	2	2	5	3	4	4	5	3	2	3	3	4	4	4	2	5	1	3	3	1	2	1	1	2	2	2	2	2	2	2	3	3	2	2	9999	9999	9999	2	2	1	2	2	2
648	1	2	2	1	2	2	2	1	4	2	3	2	3	3	2	3	3	1	3	4	4	5	1	5	6	4	2	2	1	2	2	2	2	2	2	2	2	3	3	3	9999	9999	9999	2	1	2	2	2	2
519	1	2	2	1	2	1	2	2	4	2	2	2	3	3	1	1	4	5	3	4	5	4	1	3	5	4	1	1	1	2	1	2	2	2	2	3	3	3	3	3	9999	9999	9999	9999	9999	9999	9999	9999	1
454	2	1	2	1	1	2	2	2	4	3	3	3	3	3	2	3	2	2	3	2	4	4	1	4	4	9999	9999	9999	9999	9999	9999	9999	9999	9999	9999	1	1	1	3	3	9999	9999	9999	2	1	1	1	2	1
306	1	2	1	2	1	2	2	2	3	4	4	2	5	4	2	3	3	3	4	4	5	5	1	2	9999	2	2	2	2	2	2	1	1	1	2	3	2	2	2	2	1	2	2	9999	9999	9999	9999	9999	9999
472	1	2	1	2	2	1	2	2	1	3	3	3	1	3	2	3	4	5	3	4	3	4	1	3	4	2	2	2	2	2	2	1	1	2	2	3	2	3	2	2	9999	9999	9999	9999	9999	9999	9999	9999	1
238	1	1	2	2	1	2	2	2	5	3	4	1	5	4	2	4	2	4	4	4	5	4	1	3	3	2	2	2	2	2	2	1	1	2	2	3	3	3	2	2	1	2	2	9999	9999	9999	9999	9999	1
1020	2	2	1	1	1	2	2	2	5	3	4	4	4	2	3	1	4	5	2	4	4	4	1	1	2	1	9999	9999	9999	9999	9999	9999	9999	9999	9999	1	3	2	3	2	9999	9999	9999	1	1	1	1	1	1
645	1	1	2	2	2	1	2	2	2	3	3	2	1	3	2	2	5	5	2	5	5	2	1	3	3	3	1	1	2	2	2	2	2	2	2	2	2	2	2	2	1	2	2	2	1	2	2	2	1
1221	2	2	1	2	1	2	2	1	5	4	4	4	3	1	3	4	4	4	2	4	5	5	2	3	3	3	9999	9999	9999	9999	9999	9999	9999	9999	9999	3	3	2	1	1	2	1	2	2	1	2	2	2	2
360	2	2	1	1	1	2	2	2	4	3	3	3	3	3	2	5	5	5	4	4	5	4	2	2	2	2	1	2	2	2	1	1	1	2	1	3	2	2	2	2	1	2	1	2	2	1	2	2	1
72	2	1	2	2	1	2	2	2	2	3	3	3	3	1	2	2	2	2	2	4	4	5	1	3	5	4	2	2	1	1	1	2	2	1	2	2	2	2	2	3	9999	9999	9999	9999	9999	9999	9999	9999	9999
1366	1	2	2	2	1	2	2	1	5	3	4	3	4	3	2	3	4	3	3	5	5	5	1	1	2	2	2	2	1	1	1	2	2	2	2	2	2	3	3	3	9999	9999	9999	9999	9999	9999	9999	9999	2
1281	2	1	1	2	2	1	2	2	2	2	3	2	5	1	3	3	4	5	4	5	5	5	1	2	5	3	9999	9999	9999	9999	9999	9999	9999	9999	9999	3	3	3	2	2	2	1	2	2	2	2	2	1	1
1495	1	2	1	1	2	2	2	2	3	3	2	2	5	3	2	3	4	4	3	4	5	5	1	3	5	3	2	2	2	1	1	2	2	1	2	2	2	2	2	2	1	1	1	9999	9999	9999	9999	9999	1
1085	1	2	2	2	1	2	2	2	1	4	4	4	3	3	2	3	3	2	2	4	5	5	2	1	1	1	1	1	2	2	2	2	2	2	2	3	3	3	2	2	9999	9999	9999	2	1	2	2	2	2
468	1	2	2	1	2	1	2	2	6	2	3	3	3	3	2	3	3	4	3	5	5	5	1	4	3	4	1	1	2	2	2	2	1	1	2	1	3	2	3	3	9999	9999	9999	1	1	1	2	1	1
1535	1	1	2	2	2	2	2	1	1	1	3	2	3	3	2	3	4	3	4	4	5	5	1	3	4	4	2	1	2	2	2	2	2	2	2	2	3	3	2	3	9999	9999	9999	2	1	2	2	2	1
906	1	2	2	1	1	2	2	2	4	2	2	3	3	3	5	3	3	3	3	3	4	3	1	2	3	2	1	2	2	2	2	2	2	2	2	3	3	3	1	3	9999	9999	9999	9999	9999	9999	9999	9999	9999
1260	2	1	2	1	2	1	2	2	2	1	2	1	1	3	2	2	3	2	3	4	5	4	1	5	5	5	2	1	2	2	2	2	2	2	2	3	2	3	3	3	9999	9999	9999	2	1	2	2	2	1
45	1	1	2	1	2	2	2	2	1	2	3	3	3	3	3	3	2	2	3	3	4	2	1	3	2	2	9999	9999	9999	9999	9999	9999	9999	9999	9999	3	3	9999	3	3	9999	9999	9999	2	1	2	2	2	2
1581	2	1	2	1	2	1	2	2	6	2	2	2	1	3	2	5	4	2	2	2	4	4	1	4	5	5	1	1	2	2	2	1	1	1	1	3	3	3	3	3	1	2	2	2	1	2	2	2	9999
340	2	1	2	1	2	2	2	1	4	4	3	4	7	3	2	2	2	4	4	4	5	5	1	4	4	3	2	2	1	2	2	2	2	2	2	3	2	3	2	2	9999	9999	9999	2	2	1	2	2	1
703	2	1	2	2	1	1	2	2	2	2	3	3	3	4	2	2	3	2	3	3	5	5	1	3	3	3	1	1	2	2	2	2	2	2	2	3	3	3	2	2	9999	9999	9999	2	1	2	1	2	1
237	1	1	1	2	2	2	2	2	1	3	4	4	3	3	2	3	4	2	4	4	4	4	1	5	4	4	2	2	1	2	2	2	2	2	2	3	2	2	3	3	9999	9999	9999	9999	9999	9999	9999	9999	2
525	2	2	2	2	1	2	2	2	6666	3	3	2	7	4	2	3	3	2	4	4	5	5	1	4	3	4	2	1	2	2	2	2	1	2	2	1	1	2	2	1	1	2	2	2	1	1	1	2	1
1090	2	1	1	2	1	2	2	2	5	4	4	3	3	9999	2	3	5	3	5	3	4	4	2	1	1	1	2	2	1	2	2	2	2	2	2	3	3	2	2	2	1	2	2	2	2	1	2	2	1
112	2	1	2	1	2	2	2	1	4	2	2	1	3	3	2	3	4	3	2	4	5	4	1	4	4	3	2	2	1	1	1	2	2	2	2	1	1	3	3	3	9999	9999	9999	1	1	2	1	1	1
562	2	1	2	1	1	2	2	2	5	3	3	2	3	3	2	3	3	3	4	4	5	5	1	4	3	4	9999	9999	9999	9999	9999	9999	9999	9999	9999	3	3	3	3	3	9999	9999	9999	2	1	1	2	2	1
902	1	2	2	1	2	1	2	2	6	3	2	3	5	3	2	2	2	3	1	2	4	4	1	5	4	4	2	2	2	2	1	2	2	2	2	3	3	3	2	2	9999	9999	9999	2	1	2	2	2	1
1059	1	2	2	2	1	1	2	2	1	2	4	3	5	4	3	3	4	5	5	5	5	5	2	3	2	9999	9999	9999	9999	9999	9999	9999	9999	9999	9999	2	3	3	3	3	9999	9999	9999	9999	9999	9999	9999	9999	1
476	2	2	2	1	2	1	2	1	6	2	3	2	3	3	2	3	3	3	3	4	4	5	1	5	5	4	2	2	1	2	2	2	2	2	2	3	3	3	2	1	9999	9999	9999	1	1	1	1	1	1
1552	1	2	1	2	1	2	2	2	5	4	3	4	3	1	3	2	4	2	4	5	5	5	1	4	5	3	9999	9999	9999	9999	9999	9999	9999	9999	9999	3	3	3	3	3	9999	9999	9999	2	1	1	1	2	1
1118	1	2	2	1	1	2	2	2	5	3	3	4	3	3	2	3	4	4	3	4	5	5	1	2	3	2	2	2	1	2	2	2	2	2	2	3	3	2	2	2	9999	9999	9999	2	1	1	1	2	2
692	1	2	2	1	2	1	2	2	6	3	3	3	3	3	2	3	3	3	2	2	3	4	1	4	4	4	2	2	1	2	2	2	2	2	2	3	3	3	3	3	9999	9999	9999	2	2	1	2	2	1
160	2	1	2	1	1	2	2	2	2	3	3	3	3	4	2	3	3	3	5	5	5	5	1	3	2	2	2	1	1	2	2	2	2	2	2	2	3	2	2	2	9999	9999	9999	2	1	2	2	2	1
679	1	2	2	1	2	1	2	2	4	3	3	2	3	3	3	3	4	4	2	4	5	5	1	4	4	3	2	2	2	2	2	2	1	1	2	3	3	2	2	2	1	2	1	2	1	2	1	2	2
1632	1	1	2	2	1	2	2	2	1	2	3	3	3	4	3	3	2	2	2	3	3	3	1	2	3	4	2	1	2	2	2	1	1	2	2	2	2	2	2	2	1	1	2	2	1	2	2	2	1
790	1	2	2	1	2	1	2	2	1	2	3	2	9999	4	2	3	2	3	2	2	5	4	1	4	4	3	9999	9999	9999	9999	9999	9999	9999	9999	9999	2	2	3	2	3	9999	9999	9999	2	1	2	2	1	9999
235	1	2	2	1	1	2	2	2	1	3	3	3	3	1	3	3	2	4	4	5	5	5	1	3	2	2	2	2	2	2	2	2	1	1	1	2	2	2	2	2	1	1	2	9999	9999	9999	9999	9999	9999
520	2	1	2	2	2	1	2	1	2	2	4	3	7	3	2	2	5	4	2	4	5	5	1	4	5	3	2	2	1	2	2	2	2	2	2	3	3	3	3	3	9999	9999	9999	2	1	2	2	2	1
882	2	1	2	1	2	1	2	2	4	3	3	2	3	3	2	3	5	5	4	5	5	5	1	4	3	4	9999	9999	9999	9999	9999	9999	9999	9999	9999	3	3	2	3	3	9999	9999	9999	1	1	1	1	2	1
495	1	1	1	2	2	2	2	2	3	2	3	3	3	3	2	3	4	5	3	4	5	5	1	3	3	2	9999	9999	9999	9999	9999	9999	9999	9999	9999	3	3	3	3	3	9999	9999	9999	9999	9999	9999	9999	9999	9999
245	1	2	1	2	2	1	2	2	6	3	3	2	3	3	2	3	3	4	3	4	4	4	1	4	3	3	2	1	2	2	2	2	2	2	2	3	1	1	3	2	9999	9999	9999	2	1	2	2	1	1
650	2	2	1	1	1	2	2	2	5	4	4	4	4	3	2	3	4	4	5	4	5	5	1	2	3	1	9999	9999	9999	9999	9999	9999	9999	9999	9999	3	2	2	3	2	9999	9999	9999	2	1	2	1	2	1
1214	2	1	2	1	1	2	2	2	4	3	4	4	3	3	2	3	3	2	2	4	4	4	2	2	2	2	9999	9999	9999	9999	9999	9999	9999	9999	9999	3	2	2	3	3	9999	9999	9999	2	1	2	2	2	2
880	1	2	1	2	1	2	2	2	1	2	3	3	8	3	2	4	4	5	2	4	5	4	9999	5	2	3	2	2	1	2	2	2	2	2	2	2	1	3	3	3	9999	9999	9999	2	1	2	2	2	1
1137	2	1	2	1	2	1	2	2	6	2	2	2	1	3	2	3	3	3	1	3	4	3	1	3	5	5	9999	9999	9999	9999	9999	9999	9999	9999	9999	3	3	3	2	2	9999	9999	9999	2	1	2	2	2	1
757	1	1	2	2	1	2	2	2	1	3	3	2	5	3	3	3	4	5	2	4	5	5	2	2	4	9999	1	1	2	2	2	1	1	1	2	1	3	3	2	2	1	1	1	2	2	1	1	1	1
1132	1	2	1	2	2	1	2	2	6	2	3	3	5	4	3	2	3	4	2	2	4	2	1	3	3	3	2	2	1	2	2	2	2	2	2	3	3	3	1	3	9999	9999	9999	2	2	2	1	2	1
1567	2	2	1	1	1	2	2	2	5	4	4	4	5	1	3	3	4	4	4	5	5	5	2	3	2	1	2	2	1	2	1	2	2	2	2	2	3	3	3	3	9999	9999	9999	2	1	2	1	1	1
508	1	1	2	2	2	1	2	2	6	3	3	2	7	3	2	3	4	4	2	2	4	4	1	3	3	4	2	2	1	1	2	2	2	2	2	3	3	3	2	2	9999	9999	9999	2	1	2	2	1	2
426	1	2	2	1	1	2	2	2	1	3	4	4	5	1	3	3	3	3	4	4	4	4	1	2	2	1	2	2	2	2	2	1	2	2	2	3	3	3	3	3	9999	9999	9999	2	1	1	2	2	1
657	1	2	2	1	2	1	2	2	6	2	1	3	1	3	2	3	2	2	2	3	4	5	1	5	4	1	9999	9999	9999	9999	9999	9999	9999	9999	9999	1	3	3	3	3	9999	9999	9999	1	1	1	1	1	1
632	1	1	2	2	2	1	2	2	1	3	3	2	1	3	2	4	3	3	2	2	5	4	9999	4	5	4	2	2	1	2	2	2	2	1	2	3	3	2	3	3	9999	9999	9999	9999	9999	9999	9999	9999	2
63	1	1	2	2	1	2	2	2	1	3	3	3	3	3	2	3	4	4	3	4	4	5	1	4	3	2	9999	9999	9999	9999	9999	9999	9999	9999	9999	3	2	3	2	3	9999	9999	9999	2	1	2	2	2	1
1098	2	1	2	2	1	1	2	2	2	2	3	2	3	3	2	2	3	2	3	4	5	5	1	2	9999	3	2	2	1	1	1	2	2	1	2	3	1	3	2	2	9999	9999	9999	2	2	1	2	2	1
1269	1	2	2	1	1	2	2	2	4	4	4	1	1	3	2	2	2	2	2	2	4	4	1	3	2	4	9999	9999	9999	9999	9999	9999	9999	9999	9999	3	3	3	3	3	9999	9999	9999	2	1	2	2	2	1
1014	1	2	1	2	1	2	2	2	5	4	4	4	6	1	3	3	3	3	3	3	5	4	1	1	2	1	2	2	2	2	1	2	2	2	2	3	3	3	3	3	1	2	2	2	1	1	1	1	1
1266	1	2	1	2	1	2	2	2	3	3	3	3	2	4	2	2	3	4	4	4	5	4	1	2	9999	2	2	2	2	2	2	2	1	2	1	2	2	2	2	2	1	2	2	9999	9999	9999	9999	9999	1
1262	2	2	1	2	1	1	2	2	5	4	3	2	1	3	1	1	3	2	2	2	5	5	1	4	5	1	2	2	2	2	2	2	2	1	2	1	1	1	2	2	9999	9999	9999	2	2	2	2	1	1
1617	9999	9999	9999	9999	9999	9999	9999	9999	6666	9999	9999	9999	5	9999	9999	9999	9999	9999	5	9999	9999	5	9999	9999	9999	9999	9999	9999	9999	9999	9999	9999	9999	9999	9999	3	9999	9999	3	3	9999	9999	9999	9999	9999	9999	9999	9999	1
511	2	1	2	1	1	2	2	2	4	3	4	4	7	3	2	4	4	5	3	4	5	4	1	1	2	2	2	2	2	1	2	2	2	2	2	2	3	3	3	3	9999	9999	9999	2	1	2	1	2	2
407	1	2	1	2	1	2	2	2	1	3	3	2	5	3	2	2	3	3	4	4	5	4	1	1	3	1	9999	9999	9999	9999	9999	9999	9999	9999	9999	3	3	3	3	3	9999	9999	9999	1	1	1	1	1	1
609	1	2	2	1	1	2	2	2	5	3	3	2	5	4	2	3	4	5	4	4	5	5	1	1	4	1	9999	9999	9999	9999	9999	9999	9999	9999	9999	3	1	3	3	3	9999	9999	9999	2	1	2	1	2	2
1594	2	2	2	2	1	1	2	2	5	3	3	3	3	3	2	3	4	3	4	4	5	5	2	2	2	2	2	2	2	2	2	2	2	1	2	1	3	3	2	2	9999	9999	9999	2	1	1	2	1	1
357	2	1	2	1	2	1	2	2	4	2	3	1	7	3	3	3	3	1	3	4	4	5	1	3	5	3	1	1	2	1	2	2	2	2	2	2	3	3	3	3	2	2	1	2	1	2	2	2	2
99	2	1	2	2	1	2	2	1	2	2	3	2	7	3	2	3	5	5	2	5	5	5	1	4	3	3	9999	9999	9999	9999	9999	9999	9999	9999	9999	3	3	3	3	3	9999	9999	9999	2	1	1	1	1	1
727	1	2	2	1	1	2	2	2	4	3	4	3	7	3	1	3	3	3	3	4	4	5	1	2	2	2	9999	9999	9999	9999	9999	9999	9999	9999	9999	3	3	3	3	3	9999	9999	9999	2	1	2	2	2	1
1516	1	1	2	2	2	2	2	1	1	2	2	3	1	3	2	3	4	4	2	4	5	4	1	4	3	3	1	1	2	2	2	1	1	1	1	3	2	2	2	2	1	1	1	9999	9999	9999	9999	9999	1
1291	1	2	2	1	2	2	2	1	1	2	3	3	3	3	2	3	2	2	2	4	4	5	1	4	3	2	9999	9999	9999	9999	9999	9999	9999	9999	9999	3	3	1	3	3	9999	9999	9999	2	2	2	2	1	2
570	1	2	2	1	2	2	2	1	8	2	3	2	5	3	2	1	4	1	2	4	5	5	1	1	4	3	9999	9999	9999	9999	9999	9999	9999	9999	9999	3	3	3	3	3	9999	9999	9999	1	1	1	1	1	2
779	1	2	2	1	2	1	2	2	6	4	4	3	5	4	2	3	2	5	5	5	5	5	2	1	2	1	2	1	2	2	2	1	1	2	1	2	2	2	2	2	1	1	1	9999	9999	9999	9999	9999	1
523	2	2	2	1	1	1	2	2	5	4	4	4	5	3	2	2	3	3	4	3	4	4	1	3	4	2	9999	9999	9999	9999	9999	9999	9999	9999	9999	3	3	3	3	3	9999	9999	9999	2	1	1	2	1	1
359	1	2	1	2	2	2	2	1	8	3	3	4	3	3	2	3	4	4	2	2	5	4	1	1	3	1	9999	9999	9999	9999	9999	9999	9999	9999	9999	3	3	3	2	3	9999	9999	9999	2	1	1	2	1	1
1248	1	2	2	2	1	1	2	2	5	3	4	3	3	3	2	5	4	5	4	4	4	4	1	1	4	3	9999	9999	9999	9999	9999	9999	9999	9999	9999	3	3	3	2	2	9999	9999	9999	2	2	2	2	1	1
14	2	2	2	1	1	2	2	1	4	2	3	3	3	4	2	3	2	3	3	4	4	4	1	3	4	2	9999	9999	9999	9999	9999	9999	9999	9999	9999	3	3	3	3	3	9999	9999	9999	2	2	1	2	2	1
243	1	2	1	2	1	2	2	2	5	4	4	4	3	4	2	3	5	5	5	4	4	5	2	3	4	3	2	2	2	2	2	1	1	2	2	3	3	2	2	2	1	1	2	2	2	1	2	2	1
764	1	1	2	2	2	1	2	2	2	2	2	1	3	3	2	3	4	2	3	5	5	5	1	2	4	4	9999	9999	9999	9999	9999	9999	9999	9999	9999	3	3	2	3	3	9999	9999	9999	2	1	2	2	2	1
168	2	2	2	1	1	1	2	2	4	3	3	3	1	3	2	3	2	2	3	4	4	4	1	3	3	2	2	2	2	2	2	2	1	2	1	2	2	2	2	2	1	2	2	9999	9999	9999	9999	9999	9999
1228	1	1	2	2	1	2	2	2	1	3	3	3	3	3	2	3	4	3	3	4	5	5	1	2	2	2	1	1	2	2	2	2	2	2	2	1	3	2	3	3	9999	9999	9999	2	1	2	2	2	1
773	1	1	2	2	2	1	2	2	6	2	3	3	5	3	2	3	4	5	5	4	5	4	1	4	3	3	9999	9999	9999	9999	9999	9999	9999	9999	9999	3	3	3	3	3	9999	9999	9999	2	1	2	2	2	2
1479	1	2	1	1	2	2	2	2	1	3	3	3	4	3	2	3	4	3	4	4	5	5	2	5	5	4	9999	9999	9999	9999	9999	9999	9999	9999	9999	3	2	3	3	3	9999	9999	9999	2	1	2	2	2	2
1052	2	1	2	1	2	1	2	2	6	2	3	2	3	4	2	3	4	4	2	2	5	5	1	2	3	2	9999	9999	9999	9999	9999	9999	9999	9999	9999	3	3	3	3	3	9999	9999	9999	2	1	2	2	1	2
19	1	2	1	2	2	1	2	2	1	3	3	2	5	1	1	1	2	1	1	2	4	4	1	2	4	4	2	2	1	1	1	2	2	1	2	3	1	3	1	1	9999	9999	9999	2	1	2	2	2	2
1062	1	1	2	2	2	1	2	2	6	2	2	2	7	3	3	3	3	2	2	4	4	4	1	4	4	3	1	2	1	2	2	2	2	2	2	3	3	3	3	3	9999	9999	9999	2	1	1	2	1	1
1634	1	1	2	2	2	1	2	2	2	2	2	3	3	3	3	3	3	3	3	2	4	4	2	4	2	4	2	2	1	2	2	2	2	2	2	3	3	3	3	3	9999	9999	9999	2	1	2	2	1	2
1249	1	2	2	2	1	1	2	2	1	4	4	4	5	4	3	3	4	5	4	5	5	5	1	4	3	1	9999	9999	9999	9999	9999	9999	9999	9999	9999	1	1	1	3	3	1	2	2	2	1	1	1	2	1
1335	1	2	2	1	2	1	2	2	1	3	3	2	4	3	5	5	4	4	5	3	3	2	2	5	6	6	1	2	2	2	1	2	1	2	2	2	1	2	2	1	1	2	2	2	2	2	2	1	2
246	1	1	2	2	2	1	2	2	6	3	3	2	3	3	2	2	4	4	3	3	5	5	2	2	4	3	9999	9999	9999	9999	9999	9999	9999	9999	9999	3	3	3	2	2	9999	9999	9999	2	2	1	2	2	1
1142	1	1	2	2	2	1	2	2	6	3	4	3	3	4	3	3	4	4	4	3	5	3	1	1	3	2	2	1	2	2	2	2	1	2	2	3	3	3	3	3	2	1	2	2	1	2	2	2	1
1124	1	1	2	1	2	2	2	2	2	2	2	2	3	3	1	3	4	4	2	3	2	4	1	5	6	5	2	2	2	2	1	2	2	2	2	2	2	3	3	3	9999	9999	9999	2	1	1	2	2	1
661	2	2	1	1	2	2	2	1	3	2	2	2	1	3	2	4	2	4	3	3	5	4	1	3	2	2	2	1	2	2	2	2	2	2	2	3	3	2	3	3	9999	9999	9999	2	1	2	2	2	2
418	1	1	2	2	2	2	2	1	1	2	3	3	8	3	1	3	3	2	2	1	4	2	1	5	4	3	9999	9999	9999	9999	9999	9999	9999	9999	9999	1	2	3	3	3	9999	9999	9999	2	1	2	1	2	1
1446	1	1	2	1	2	2	2	2	1	2	2	2	7	3	2	2	3	3	3	3	5	4	1	4	4	4	2	2	2	1	1	2	2	2	2	3	3	3	3	3	9999	9999	9999	2	1	2	1	1	1
694	1	2	1	2	2	1	2	2	6	2	2	2	1	3	2	3	4	2	3	4	5	4	1	6	4	1	1	1	2	2	2	2	1	1	2	3	3	1	1	3	1	1	1	2	1	1	1	1	2
150	1	1	2	2	2	1	2	2	6	2	3	2	2	3	2	3	4	5	3	5	5	5	1	5	5	6	2	2	1	1	2	2	2	1	2	3	3	3	3	3	9999	9999	9999	2	1	1	2	2	1
1333	2	2	2	1	2	1	2	1	6	1	3	1	1	3	2	3	5	2	2	4	5	2	1	3	4	4	2	1	2	1	2	2	2	2	2	3	3	3	3	3	1	1	1	2	1	2	1	2	2
220	1	2	2	1	1	2	2	2	4	3	3	3	3	3	3	3	3	3	2	3	4	4	1	4	3	3	2	2	1	1	2	2	2	2	2	1	3	3	3	3	9999	9999	9999	2	1	2	1	2	1
1396	2	2	2	1	2	1	2	1	4	3	3	3	2	3	2	3	2	2	1	2	2	3	1	4	4	4	1	2	2	2	2	2	2	1	2	3	3	3	3	3	9999	9999	9999	9999	9999	9999	9999	9999	2
1157	1	1	2	2	1	2	2	2	5	3	3	2	5	3	2	3	3	3	3	4	4	3	1	4	3	2	9999	9999	9999	9999	9999	9999	9999	9999	9999	3	3	2	2	3	2	2	1	2	1	1	2	2	1
990	2	2	2	1	1	1	2	2	4	2	3	3	7	3	2	2	4	4	4	3	2	5	1	3	4	3	9999	9999	9999	9999	9999	9999	9999	9999	9999	2	3	3	2	2	9999	9999	9999	2	1	2	2	2	1
470	1	1	2	2	1	2	2	2	1	3	3	3	5	4	2	4	5	5	4	5	5	5	1	3	2	2	2	2	2	2	2	2	1	2	2	2	2	3	2	2	1	2	2	2	1	2	2	2	1
817	2	2	2	1	1	1	2	2	6	3	4	3	7	3	1	4	4	4	4	4	4	5	1	2	3	2	2	2	1	2	2	2	2	2	2	3	3	3	3	3	9999	9999	9999	2	1	2	2	2	1
989	2	2	2	1	1	1	2	2	4	3	4	3	5	3	3	3	4	4	4	3	4	4	2	3	4	4	2	2	1	1	1	2	2	2	2	3	3	3	3	3	9999	9999	9999	1	1	1	2	1	1
563	2	2	2	1	2	1	2	1	4	2	3	3	5	3	3	3	3	3	4	4	5	4	9999	3	3	3	1	1	2	2	2	1	1	1	2	2	2	2	2	2	9999	9999	9999	2	2	1	2	2	1
1548	1	2	1	2	2	2	2	1	3	3	3	3	3	3	2	3	4	4	3	5	5	2	1	2	3	3	9999	9999	9999	9999	9999	9999	9999	9999	9999	3	3	3	2	2	9999	9999	9999	2	2	2	2	1	2
1640	1	1	2	2	2	2	2	1	1	3	4	2	5	1	2	3	4	3	2	2	4	4	2	2	2	2	2	2	1	2	2	2	2	2	2	2	2	3	2	2	2	2	1	2	1	2	2	2	1
1462	1	1	2	2	2	2	1	2	1	4	4	4	3	3	2	4	5	4	3	3	5	4	2	3	5	2	2	2	2	2	2	2	1	1	2	1	2	1	1	1	2	1	2	2	1	2	2	2	9999
1644	1	1	2	2	1	2	2	2	5	2	4	3	5	4	4	4	4	3	3	5	5	5	1	4	3	9999	2	1	2	2	2	1	1	2	2	2	2	2	2	2	1	2	2	2	1	2	2	2	1
198	2	1	2	1	1	2	2	2	5	2	4	3	5	4	2	3	2	2	2	5	5	5	1	4	4	4	9999	9999	9999	9999	9999	9999	9999	9999	9999	3	3	3	2	3	9999	9999	9999	2	1	2	1	2	1
688	1	1	2	1	2	2	2	2	2	3	2	2	8	3	2	2	4	4	3	2	5	5	1	2	5	4	2	1	2	2	2	2	2	2	2	3	3	3	3	3	9999	9999	9999	1	1	1	1	1	1
513	1	2	2	1	1	2	2	2	5	3	3	3	3	3	2	3	2	3	2	2	4	4	1	4	3	2	2	2	1	1	2	2	2	2	2	1	1	3	3	3	9999	9999	9999	1	1	1	1	1	1
1533	2	1	2	1	2	1	2	2	6	2	3	3	2	3	2	4	5	4	2	2	4	4	1	5	5	5	2	2	2	1	2	2	2	2	2	3	3	3	3	3	9999	9999	9999	2	2	1	2	1	1
604	2	1	2	1	2	1	2	2	2	2	2	2	8	3	2	2	3	2	3	5	5	4	1	4	5	3	1	2	1	2	2	2	2	1	2	3	3	3	3	3	9999	9999	9999	2	1	1	2	2	2
812	1	1	2	2	1	2	2	2	1	3	3	3	3	3	2	3	5	5	5	4	5	4	1	1	2	4	9999	9999	9999	9999	9999	9999	9999	9999	9999	1	3	3	2	3	9999	9999	9999	2	1	2	1	2	2
1148	1	1	2	2	1	2	2	2	9999	3	3	2	3	4	2	3	3	3	2	4	5	5	9999	4	4	4	9999	9999	9999	9999	9999	9999	9999	9999	9999	2	2	2	2	2	9999	9999	9999	9999	9999	9999	9999	9999	2
1279	2	1	2	1	2	1	2	2	2	3	3	2	2	3	2	2	2	2	2	2	2	2	1	2	2	2	9999	9999	9999	9999	9999	9999	9999	9999	9999	3	3	3	3	3	9999	9999	9999	2	1	2	1	2	9999
257	1	1	2	1	2	2	2	2	1	3	3	3	1	3	2	1	4	4	2	3	4	4	1	4	5	3	2	2	2	2	2	2	1	2	2	3	3	3	2	2	1	2	2	2	2	1	2	2	2
363	1	1	2	1	2	2	2	2	4	2	3	2	2	3	3	2	4	4	4	5	5	5	1	4	3	3	2	2	1	1	1	2	2	2	2	3	2	2	3	3	9999	9999	9999	2	2	2	2	1	1
429	2	2	1	2	1	1	2	2	5	2	3	3	5	4	2	3	3	4	3	4	4	4	2	2	2	2	2	2	2	2	1	2	2	2	2	3	2	2	2	3	9999	9999	9999	2	2	2	2	1	1
369	1	2	1	2	1	2	2	2	1	3	3	3	5	1	2	3	3	4	4	2	4	4	9999	3	3	2	2	2	2	2	2	2	2	1	2	2	3	3	2	2	9999	9999	9999	2	1	2	2	2	9999
1101	1	1	2	2	2	1	2	2	1	3	3	3	3	3	3	3	4	2	3	2	5	5	1	4	3	2	2	1	2	1	2	2	2	2	2	3	3	2	2	2	9999	9999	9999	2	1	2	2	2	1
1421	2	2	2	1	1	2	2	1	4	2	3	4	3	4	2	4	4	4	3	4	5	5	1	2	2	2	2	1	2	1	1	2	2	2	2	3	3	1	3	3	9999	9999	9999	2	2	1	2	1	1
1529	1	2	1	2	1	2	2	2	5	3	4	9999	5	1	3	3	3	4	3	9999	9999	3	9999	1	2	1	1	2	2	2	2	2	1	2	2	2	3	2	2	2	1	1	1	9999	9999	9999	9999	9999	9999
1563	1	2	2	1	1	2	2	2	1	3	4	2	3	1	4	4	4	5	4	5	5	5	1	2	2	2	2	2	2	1	2	1	1	2	2	2	2	2	2	2	2	1	1	9999	9999	9999	9999	9999	2
630	1	1	2	1	2	2	2	2	4	3	3	2	1	3	3	4	3	2	3	4	5	4	2	2	5	4	2	2	2	2	2	2	2	1	2	2	2	2	2	2	2	1	2	2	2	1	2	2	1
73	2	2	1	1	1	2	2	2	3	3	3	3	3	3	2	4	5	4	3	2	5	5	1	1	9999	1	1	2	2	2	2	1	2	2	2	3	3	3	3	3	9999	9999	9999	9999	9999	9999	9999	9999	9999
879	2	1	2	2	2	1	2	1	6	1	1	1	3	3	2	3	4	3	2	5	5	5	1	5	4	5	2	2	2	1	2	2	2	1	2	3	3	3	3	3	9999	9999	9999	2	1	1	2	2	2
863	1	2	2	1	2	1	2	2	1	3	3	3	1	3	3	3	3	5	5	3	3	3	1	2	3	3	2	2	2	2	2	2	1	1	1	3	2	3	2	2	1	1	2	2	1	2	2	1	2
1461	1	2	1	1	2	2	2	2	1	4	4	4	8	4	3	3	2	5	5	4	4	4	9999	3	4	4	9999	9999	9999	9999	9999	9999	9999	9999	9999	3	3	3	2	2	9999	9999	9999	2	1	2	2	2	1
1012	1	2	1	2	1	2	2	2	1	3	2	2	3	3	3	2	5	1	4	5	5	5	1	3	4	2	1	1	2	2	2	1	1	2	2	3	2	3	2	2	9999	9999	9999	2	1	1	2	1	1
1129	1	2	2	1	2	1	2	2	6	3	2	3	3	3	2	3	3	2	1	4	5	4	1	4	3	4	2	2	1	2	2	2	2	2	2	3	3	3	3	3	9999	9999	9999	1	1	1	1	1	1
698	2	2	2	1	2	1	2	1	6	2	2	1	1	3	2	3	4	3	2	4	5	4	1	5	4	4	2	1	2	2	2	2	2	2	2	2	3	2	2	3	1	2	2	2	1	2	2	2	1
819	1	1	2	2	2	1	2	2	6	3	9999	9999	1	3	1	1	5	3	1	2	4	5	1	5	6	6	2	2	1	1	2	2	2	2	2	2	2	2	2	2	9999	9999	9999	2	1	2	2	2	2
159	2	2	2	1	1	2	2	1	4	2	3	2	5	3	1	1	4	2	3	3	5	5	2	3	3	5	2	2	2	2	2	2	2	1	2	3	3	3	3	3	1	2	2	2	1	2	2	2	9999
708	1	1	2	1	2	2	2	2	2	3	4	3	1	3	2	3	4	4	4	5	5	5	1	1	2	2	2	2	1	2	2	2	2	2	2	3	3	3	3	3	9999	9999	9999	2	1	2	2	1	2
438	1	2	2	1	2	1	2	2	4	2	3	3	3	4	3	3	3	3	2	2	5	2	1	4	3	2	1	2	2	2	2	2	2	2	2	3	3	2	2	2	2	1	2	2	1	2	2	2	1
621	1	2	2	1	2	1	2	2	6	4	4	4	3	3	2	5	5	5	5	4	5	5	1	1	2	1	1	2	2	2	1	2	1	1	2	3	2	2	2	2	1	1	2	2	2	1	1	1	1
500	2	2	1	1	1	2	2	2	5	3	3	3	5	3	2	2	3	3	4	5	5	5	1	3	4	3	2	2	2	1	2	1	2	2	2	3	2	2	2	2	9999	9999	9999	2	1	2	1	1	2
1499	1	2	1	1	2	2	2	2	4	3	4	3	3	3	1	2	4	3	2	3	5	4	2	4	4	3	2	1	2	2	2	2	2	2	2	2	2	2	2	2	9999	9999	9999	2	1	2	2	2	2
396	1	1	2	2	2	1	2	2	1	3	3	2	3	3	2	3	4	4	2	2	5	4	1	4	5	4	2	2	2	2	2	2	2	1	2	3	3	3	3	3	1	2	2	2	1	2	2	2	1
1570	1	2	1	2	1	2	2	2	1	3	4	3	3	1	2	5	4	5	4	3	5	5	1	1	2	2	1	2	2	2	2	2	1	2	2	3	3	3	2	2	1	2	2	2	2	2	2	1	2
1110	1	2	1	2	2	2	1	2	3	3	3	3	3	3	5	2	3	5	4	2	4	4	9999	9999	9999	9999	2	2	2	2	2	1	2	2	2	3	3	3	2	2	9999	9999	9999	2	1	2	2	2	2
165	1	1	2	2	2	1	2	2	6	4	9999	9999	9999	4	9999	9999	9999	9999	9999	9999	9999	9999	9999	4	9999	5	2	2	1	2	2	1	2	2	2	2	9999	9999	9999	9999	2	2	1	2	2	2	1	2	2
9	1	2	2	1	2	2	2	2	1	9999	9999	9999	2	3	3	3	3	3	3	3	3	3	9999	9999	9999	9999	2	2	2	2	1	2	2	1	2	1	1	1	1	1	1	2	2	2	2	2	2	1	9999
1188	2	1	1	2	1	2	2	2	3	2	3	2	3	3	2	3	3	4	2	2	4	4	1	5	5	4	9999	9999	9999	9999	9999	9999	9999	9999	9999	3	3	3	2	3	9999	9999	9999	2	1	2	2	2	9999
447	1	2	1	2	1	2	2	2	1	2	3	3	8	4	1	3	2	5	2	4	5	2	9999	4	3	3	9999	9999	9999	9999	9999	9999	9999	9999	9999	9999	3	1	9999	9999	9999	9999	9999	2	1	2	1	1	1
889	1	2	2	1	1	2	2	2	4	3	3	4	3	3	2	3	2	4	2	2	5	4	1	2	9999	1	2	2	1	2	2	2	2	2	2	3	3	3	3	3	9999	9999	9999	2	1	2	2	2	1
762	1	2	2	1	2	2	2	1	4	3	3	2	1	3	2	3	4	3	4	4	5	5	1	2	5	2	2	2	2	1	1	2	2	2	2	2	3	3	2	2	9999	9999	9999	2	1	1	2	2	1
1087	2	1	2	2	1	2	2	1	8	2	3	2	3	3	1	3	4	5	2	2	5	4	1	6	6	6	2	2	2	2	1	2	2	2	2	3	3	3	3	3	9999	9999	9999	2	2	2	2	1	1
1351	2	2	2	1	1	1	2	2	5	4	3	3	7	3	2	3	5	5	4	4	5	5	1	4	4	3	2	2	1	2	2	2	2	1	2	3	3	3	2	2	2	2	1	2	2	1	2	2	1
1169	2	1	2	1	2	1	2	2	6	2	3	2	8	3	2	2	2	2	4	2	5	4	9999	1	3	9999	9999	9999	9999	9999	9999	9999	9999	9999	9999	3	3	3	2	2	9999	9999	9999	2	1	1	1	1	1
861	1	1	2	2	2	2	2	2	1	2	3	3	1	3	2	3	2	2	2	3	5	2	1	4	3	9999	9999	9999	9999	9999	9999	9999	9999	9999	9999	9999	9999	9999	9999	9999	9999	9999	9999	2	1	2	2	2	1
890	2	1	2	2	1	2	2	2	2	3	3	2	3	3	3	3	3	2	2	2	4	4	1	3	3	3	2	2	1	1	1	2	2	2	2	3	2	2	2	3	9999	9999	9999	2	1	2	1	2	1
524	1	2	1	2	1	2	2	2	5	3	3	3	1	3	2	3	3	3	4	5	5	4	1	3	3	2	2	2	2	2	1	2	2	2	2	1	3	2	2	2	9999	9999	9999	9999	9999	9999	9999	9999	1
763	1	2	1	2	2	2	2	1	8	3	3	2	7	3	2	3	4	4	4	5	5	5	1	3	4	2	9999	9999	9999	9999	9999	9999	9999	9999	9999	2	2	2	2	2	9999	9999	9999	2	1	2	2	2	1
816	1	2	2	1	1	2	2	2	4	3	3	3	3	3	2	3	4	2	2	4	4	4	2	4	3	3	2	2	2	2	2	2	1	2	2	2	2	2	2	2	9999	9999	9999	2	1	2	2	2	9999
1427	1	2	2	1	2	1	2	2	6	2	3	3	3	3	3	3	3	4	2	3	4	4	1	3	2	2	9999	9999	9999	9999	9999	9999	9999	9999	9999	3	3	3	3	3	9999	9999	9999	2	1	1	2	1	1
212	2	1	1	2	1	2	2	2	2	3	4	3	3	3	2	3	4	4	3	4	5	5	1	4	4	3	2	2	1	1	1	2	2	2	2	3	3	2	2	2	1	2	1	2	1	1	1	1	1
795	2	2	1	1	1	2	2	2	5	3	3	3	1	3	2	3	3	3	3	4	5	4	2	4	4	3	9999	9999	9999	9999	9999	9999	9999	9999	9999	3	3	3	3	3	1	2	2	2	1	2	2	2	2
1501	2	2	1	1	1	2	2	2	4	2	3	3	4	3	2	2	4	2	5	2	5	2	9999	3	4	4	9999	9999	9999	9999	9999	9999	9999	9999	9999	3	3	3	2	2	9999	9999	9999	2	1	2	1	2	1
1060	2	1	2	1	1	2	2	2	2	3	3	4	3	3	2	2	3	1	2	2	4	4	1	4	2	3	2	2	2	2	1	2	2	1	2	2	2	3	1	1	9999	9999	9999	2	1	2	1	2	1
794	2	2	1	2	1	2	2	1	5	3	3	3	5	4	2	2	4	4	2	5	5	5	2	2	2	2	1	2	2	2	2	2	1	1	2	1	1	1	2	2	2	1	2	2	2	1	1	1	1
217	1	2	2	1	2	1	2	2	4	2	2	3	3	3	2	2	2	2	2	4	4	4	1	4	2	3	9999	9999	9999	9999	9999	9999	9999	9999	9999	3	3	3	3	3	9999	9999	9999	2	1	1	2	1	1
875	1	1	2	1	2	2	2	2	4	3	3	2	3	3	3	3	3	3	4	5	5	5	1	4	5	3	1	1	1	1	1	2	2	2	2	3	3	3	3	3	9999	9999	9999	2	1	2	2	2	1
1362	2	1	2	2	2	1	2	1	8	2	2	2	3	3	2	2	3	3	3	3	3	4	1	3	5	5	1	1	2	2	2	2	2	2	2	1	1	3	3	1	9999	9999	9999	2	1	2	1	1	1
612	1	2	1	1	2	2	2	2	1	2	4	3	3	3	2	2	4	4	4	4	5	5	9999	4	6	1	9999	9999	9999	9999	9999	9999	9999	9999	9999	2	2	2	2	2	9999	9999	9999	2	1	2	2	2	2
516	1	2	2	2	2	1	2	1	8	2	3	2	1	3	2	1	2	1	2	3	4	4	1	4	5	4	2	2	1	2	2	2	2	2	2	3	3	3	3	3	9999	9999	9999	2	1	2	2	2	1
1355	1	2	1	2	2	1	2	2	1	2	3	3	5	3	2	3	4	5	2	3	5	5	1	4	2	2	2	1	2	2	2	1	2	2	2	2	3	3	3	3	9999	9999	9999	2	1	1	1	2	1
1112	1	2	2	2	1	1	2	2	6	4	4	3	3	3	3	3	4	4	4	5	5	5	1	3	2	2	2	2	2	1	1	2	2	2	2	3	3	3	3	3	9999	9999	9999	2	1	2	2	1	1
1344	2	2	2	1	2	1	2	1	6	1	2	1	1	3	2	1	2	2	3	4	4	2	1	4	4	4	1	1	1	2	2	2	2	2	2	3	1	3	3	3	1	2	1	2	1	2	2	2	1
374	1	2	2	1	1	2	2	2	4	3	3	2	5	2	4	3	5	5	4	4	5	4	2	3	3	4	2	2	1	2	1	2	2	2	2	3	3	3	3	3	1	2	1	9999	9999	9999	9999	9999	1
1186	2	2	1	1	1	2	2	2	4	3	3	1	5	3	3	3	4	4	3	2	4	4	1	3	4	3	9999	9999	9999	9999	9999	9999	9999	9999	9999	3	3	2	2	2	9999	9999	9999	2	1	2	2	2	1
905	1	1	2	1	2	2	2	2	1	2	3	2	5	4	2	3	4	4	4	4	5	4	1	3	4	2	2	2	1	1	2	2	2	2	2	3	3	3	2	2	2	1	2	2	1	2	2	1	1
820	1	2	2	1	2	1	2	2	4	3	2	2	1	3	2	2	4	4	2	4	5	4	1	5	5	5	1	2	2	2	1	2	2	2	2	3	2	3	2	2	9999	9999	9999	2	1	1	2	2	2
234	2	1	2	2	1	1	2	2	5	3	3	3	3	3	3	3	4	4	3	3	4	4	9999	3	4	2	9999	9999	9999	9999	9999	9999	9999	9999	9999	3	3	3	3	3	9999	9999	9999	2	1	2	1	2	1
1557	2	1	2	2	1	1	2	2	2	2	3	2	3	3	2	3	2	2	2	2	5	2	1	4	4	4	2	1	1	1	2	2	2	1	2	1	3	3	2	2	2	2	1	2	1	1	2	2	1
1527	1	2	2	1	2	1	2	2	1	4	3	2	3	3	1	3	4	4	2	4	5	4	1	1	1	1	1	2	1	2	1	2	2	1	2	3	3	3	2	2	1	1	2	1	1	1	1	1	1
920	1	1	2	2	1	2	2	2	1	2	3	2	1	3	2	2	3	3	2	3	3	3	1	3	3	2	1	1	2	2	2	2	1	2	1	1	2	3	2	3	1	1	2	9999	9999	9999	9999	9999	9999
398	1	2	2	2	2	1	2	1	6	3	3	2	6	4	2	4	5	4	5	4	5	5	1	4	3	2	9999	9999	9999	9999	9999	9999	9999	9999	9999	3	3	3	3	3	9999	9999	9999	2	1	1	1	2	1
481	1	2	2	1	2	1	2	2	4	3	4	3	7	3	2	3	3	3	4	3	4	4	1	4	4	4	2	2	1	2	2	2	2	2	2	3	3	3	3	3	9999	9999	9999	2	1	2	1	2	2
1219	1	2	2	2	2	1	2	2	6	2	2	2	4	3	2	3	2	3	2	4	4	5	1	2	2	3	2	2	2	1	2	2	2	2	2	2	2	3	3	3	9999	9999	9999	2	1	2	2	2	2
205	1	2	2	2	2	2	2	2	6666	4	4	4	3	4	2	3	5	5	5	5	5	5	2	2	6	3	9999	9999	9999	9999	9999	9999	9999	9999	9999	3	1	3	3	3	9999	9999	9999	9999	9999	9999	9999	9999	9999
1554	1	2	1	2	1	2	2	2	5	4	4	3	5	1	3	3	2	4	4	5	4	5	2	4	4	1	9999	9999	9999	9999	9999	9999	9999	9999	9999	2	2	2	2	2	2	1	2	2	1	2	2	2	2
1337	1	2	1	1	2	2	2	2	1	2	3	3	5	3	3	3	4	4	3	2	5	5	1	3	3	3	9999	9999	9999	9999	9999	9999	9999	9999	9999	3	2	3	2	2	9999	9999	9999	2	1	2	2	2	2
370	2	1	2	1	1	2	2	2	4	3	4	3	5	3	3	3	5	5	4	4	5	5	1	1	2	1	2	2	1	2	1	2	2	2	2	3	3	3	2	2	9999	9999	9999	1	1	1	1	1	1
1049	1	1	2	1	2	2	2	2	1	3	4	4	3	3	3	3	3	2	2	2	2	2	2	2	2	2	9999	9999	9999	9999	9999	9999	9999	9999	9999	3	3	3	2	2	1	2	2	2	1	2	1	2	9999
505	2	1	2	1	2	1	2	2	6	2	3	2	1	3	2	3	3	2	3	3	4	4	1	4	4	5	1	1	2	2	2	2	2	1	2	3	3	3	3	3	9999	9999	9999	2	1	1	2	2	1
709	1	2	2	2	1	1	2	2	5	4	4	3	3	4	2	3	4	5	4	5	5	5	9999	1	2	1	2	2	1	1	2	2	2	1	2	3	3	3	2	2	9999	9999	9999	1	1	1	1	1	1
67	2	1	2	2	2	1	2	1	2	2	2	2	3	4	2	4	4	3	4	5	5	5	1	2	3	2	2	2	2	1	2	2	2	2	2	3	3	3	2	2	9999	9999	9999	2	1	2	2	2	9999
25	2	1	2	1	2	2	2	1	8	2	3	3	3	3	2	3	4	3	3	2	4	3	1	3	4	4	2	2	1	2	2	2	2	2	2	3	3	3	3	2	9999	9999	9999	2	2	1	2	1	1
337	2	2	1	2	1	1	2	2	5	3	4	3	3	3	2	3	3	3	4	4	5	5	1	4	5	3	2	2	2	2	1	2	1	2	2	3	2	2	2	2	9999	9999	9999	2	1	2	1	2	1
1384	1	1	2	1	2	2	2	2	1	2	3	2	7	4	2	2	5	5	2	4	5	4	1	1	1	1	2	2	1	1	2	2	2	2	2	3	3	3	3	3	9999	9999	9999	2	1	2	2	2	2
686	2	1	2	2	1	1	2	2	5	3	3	2	5	3	2	3	3	4	2	2	5	4	1	3	2	2	1	2	1	2	2	2	2	1	2	2	2	2	2	2	1	2	2	9999	9999	9999	9999	9999	9999
873	2	2	1	1	1	2	2	2	3	3	4	4	2	3	3	3	3	4	2	2	4	2	1	2	3	3	2	2	1	2	2	2	2	2	2	3	3	2	3	3	9999	9999	9999	2	1	2	2	2	2
1165	1	2	1	1	2	2	2	2	3	4	4	4	3	3	3	5	5	5	5	5	5	5	1	2	2	2	2	2	2	2	1	2	2	2	2	2	2	1	2	2	9999	9999	9999	2	1	2	2	2	1
244	1	1	2	2	2	2	2	1	8	3	4	3	5	3	2	2	2	4	4	4	5	5	2	1	2	1	2	2	2	2	1	2	2	2	2	3	3	3	3	3	9999	9999	9999	2	1	2	2	2	2
975	2	1	1	2	2	1	2	2	6	3	3	3	3	3	1	3	2	2	2	4	3	4	1	5	4	3	1	2	2	2	2	1	1	1	1	2	2	2	2	2	2	1	2	9999	9999	9999	9999	9999	2
256	2	1	2	1	2	1	2	2	4	2	2	2	3	3	2	3	4	2	1	2	4	4	1	4	3	4	9999	9999	9999	9999	9999	9999	9999	9999	9999	3	3	3	3	3	9999	9999	9999	2	1	1	2	1	1
11	1	2	2	2	2	1	2	1	8	3	3	3	3	3	3	3	2	3	2	3	4	4	9999	2	2	2	9999	9999	9999	9999	9999	9999	9999	9999	9999	3	3	3	3	3	9999	9999	9999	1	1	1	2	1	1
1371	1	1	2	1	2	2	2	2	1	3	3	3	3	4	2	3	3	2	2	2	4	4	1	3	4	3	2	2	1	1	1	2	2	2	2	2	2	3	3	3	9999	9999	9999	2	2	2	2	1	2
173	1	1	1	2	2	2	2	2	3	3	3	3	3	4	1	3	4	4	2	4	5	5	1	3	3	1	2	2	2	2	2	1	2	2	2	2	3	3	2	2	9999	9999	9999	2	1	2	2	2	1
1332	1	2	1	2	1	2	2	2	5	3	3	3	3	3	2	5	4	5	2	2	5	5	1	2	2	2	2	2	1	1	2	2	2	2	2	3	3	2	3	2	9999	9999	9999	1	1	1	1	1	1
403	1	2	2	1	2	1	2	2	1	3	3	2	3	3	1	2	3	3	1	3	5	5	1	2	4	4	2	2	1	1	1	2	2	2	2	3	3	3	2	2	9999	9999	9999	2	1	1	1	1	1
1573	1	1	1	2	2	2	2	2	2	2	2	2	3	4	2	3	4	4	4	4	5	5	9999	3	4	3	2	2	1	2	2	2	2	2	2	3	3	3	3	3	9999	9999	9999	2	1	1	2	2	1
1399	1	2	1	2	1	2	2	2	3	3	3	4	5	1	2	3	4	5	5	5	5	5	2	2	2	9999	2	2	2	2	1	2	2	1	2	2	3	3	3	3	9999	9999	9999	2	1	2	2	1	2
96	1	2	2	1	2	1	2	2	4	2	3	2	3	3	2	5	4	3	3	4	5	5	1	3	4	2	9999	9999	9999	9999	9999	9999	9999	9999	9999	3	2	2	3	3	9999	9999	9999	2	1	2	2	2	2
1453	1	1	2	2	2	1	2	2	2	2	3	2	1	3	2	3	3	3	3	3	4	4	2	3	5	4	2	1	1	2	2	2	2	2	2	3	3	3	3	3	9999	9999	9999	2	1	1	1	1	2
755	2	2	1	2	1	1	2	2	5	3	3	4	8	4	3	3	1	3	2	4	5	5	9999	3	3	3	1	1	2	2	2	1	1	2	2	3	3	2	2	2	2	1	2	9999	9999	9999	9999	9999	2
649	1	2	2	1	2	1	2	2	6	3	3	4	5	3	2	3	3	2	4	4	4	5	1	3	3	4	2	2	2	2	2	1	2	1	2	2	2	9999	2	2	9999	9999	9999	9999	9999	9999	9999	9999	2
191	2	2	2	1	2	1	2	1	6	2	3	3	3	3	2	3	4	1	3	4	4	4	1	4	4	4	2	2	1	1	1	2	2	2	2	3	3	3	3	3	9999	9999	9999	2	1	2	1	2	2
639	2	1	2	1	2	1	2	2	2	2	3	3	1	3	3	3	4	4	4	5	5	5	2	4	3	2	2	2	2	2	1	2	2	2	2	1	2	1	1	1	1	2	2	2	1	2	1	2	2
1486	2	1	2	2	1	1	2	2	2	3	3	2	3	3	2	3	3	2	4	4	5	5	2	3	5	3	9999	9999	9999	9999	9999	9999	9999	9999	9999	2	2	3	3	3	9999	9999	9999	1	1	2	2	1	2
1283	2	2	1	1	2	1	2	2	4	3	3	3	2	9999	2	2	4	4	2	2	4	4	2	3	3	3	2	2	1	2	2	2	1	2	2	3	3	3	2	2	9999	9999	9999	2	1	2	1	2	1
152	1	2	2	1	1	2	2	2	1	4	4	4	3	3	4	4	3	5	4	4	5	5	2	4	3	3	1	2	2	2	2	2	2	2	2	3	2	2	2	2	2	2	1	9999	9999	9999	9999	9999	9999
627	2	1	2	1	2	1	2	2	6	2	3	4	3	3	2	3	3	3	4	4	3	4	2	1	2	1	2	2	2	1	1	2	2	2	2	2	3	3	2	2	9999	9999	9999	1	1	1	1	1	1
722	2	1	2	1	1	2	2	2	2	4	4	3	3	4	2	3	4	2	3	4	5	5	2	1	3	1	1	1	2	2	2	2	1	2	1	2	2	2	2	2	1	1	2	9999	9999	9999	9999	9999	9999
1380	1	2	2	1	2	2	2	1	4	2	3	3	3	3	1	3	4	1	3	4	5	5	2	5	3	2	1	2	2	2	1	2	2	1	2	2	2	3	3	3	9999	9999	9999	9999	9999	9999	9999	9999	2
151	1	1	2	2	2	1	2	2	6	2	3	1	1	3	2	3	2	2	2	4	4	4	1	5	5	5	9999	9999	9999	9999	9999	9999	9999	9999	9999	3	3	3	3	3	9999	9999	9999	2	1	2	2	2	2
730	2	1	2	1	2	1	2	2	4	2	3	2	1	3	2	3	3	1	1	2	5	4	1	1	6	6	1	2	2	2	2	2	1	1	2	1	1	3	3	3	1	1	1	2	1	2	2	2	1
859	1	2	2	1	2	1	2	2	4	2	3	3	2	3	2	2	2	3	2	3	4	4	1	3	4	3	2	1	1	2	2	2	2	2	2	3	1	3	3	3	9999	9999	9999	2	1	2	2	2	1
223	2	2	2	1	1	1	2	2	6	2	3	3	2	3	1	3	4	4	2	3	4	4	1	5	9999	4	2	2	2	2	2	2	1	1	1	3	3	3	3	3	1	1	1	2	2	2	1	2	1
1350	2	2	1	1	1	2	2	2	5	2	3	3	5	3	2	3	4	4	2	3	2	4	1	2	3	2	2	2	2	2	2	2	2	1	2	2	2	2	2	2	2	2	1	2	1	2	2	2	1
1451	1	1	2	1	2	2	2	2	2	2	4	2	3	3	3	3	3	3	1	3	4	4	1	3	1	2	9999	9999	9999	9999	9999	9999	9999	9999	9999	1	1	1	1	1	9999	9999	9999	2	1	1	1	1	1
1590	1	2	2	1	2	2	2	1	4	4	3	4	3	4	4	2	4	3	5	4	5	5	1	2	2	2	1	2	2	2	2	2	1	1	2	3	2	2	2	2	2	1	1	2	1	2	2	2	1
1306	1	1	2	1	2	2	2	2	4	2	2	2	2	3	1	3	4	2	2	4	4	2	1	4	4	4	9999	9999	9999	9999	9999	9999	9999	9999	9999	1	1	3	3	3	1	2	2	2	1	1	1	1	1
290	2	2	2	1	1	1	2	2	4	2	3	3	3	3	2	2	5	5	5	4	5	5	1	3	9999	3	1	2	2	2	2	2	2	2	2	3	2	2	2	2	9999	9999	9999	2	1	2	2	1	1
1440	1	2	2	1	2	2	2	1	1	3	3	3	5	3	3	4	4	2	4	4	5	5	1	1	1	1	1	2	2	2	2	1	1	1	2	3	3	3	2	2	9999	9999	9999	2	1	2	1	2	1
1356	1	1	2	1	2	2	2	2	2	2	3	1	3	4	2	3	3	2	2	4	5	5	1	4	4	5	2	2	1	1	2	2	2	2	2	3	3	3	3	3	9999	9999	9999	9999	9999	9999	9999	9999	2
1063	1	2	2	2	2	2	2	2	6666	1	2	1	7	9999	9999	9999	9999	9999	9999	9999	9999	9999	1	5	5	9999	1	1	2	2	2	2	1	2	2	2	2	3	3	3	1	2	2	9999	9999	9999	9999	9999	1
1359	2	2	2	1	1	2	2	1	5	3	3	3	5	4	2	2	3	3	2	5	4	4	9999	3	3	3	9999	9999	9999	9999	9999	9999	9999	9999	9999	3	3	3	3	3	9999	9999	9999	2	1	1	2	1	1
580	1	1	2	2	2	1	2	2	2	3	3	3	3	3	2	3	4	3	4	4	5	5	1	5	5	1	9999	9999	9999	9999	9999	9999	9999	9999	9999	3	3	3	3	3	9999	9999	9999	2	1	2	2	2	2
1128	2	1	2	1	2	1	2	2	2	2	2	2	1	3	2	3	5	1	2	5	5	5	2	5	5	4	9999	9999	9999	9999	9999	9999	9999	9999	9999	3	3	3	3	3	9999	9999	9999	1	1	1	1	1	1
1273	2	1	2	1	2	1	2	2	6	1	1	3	1	3	1	2	3	1	1	2	4	2	1	4	5	5	2	1	2	2	2	2	1	1	2	1	1	3	3	3	1	2	1	2	1	1	2	2	1
490	1	2	2	1	2	1	2	2	6	4	4	3	7	1	2	3	3	3	2	3	4	2	1	3	5	2	2	2	2	1	2	2	2	2	2	3	3	3	2	2	2	2	1	2	1	1	2	2	1
598	2	1	2	2	1	1	2	2	5	4	4	4	5	1	2	2	3	5	2	2	5	5	1	1	3	1	1	1	2	2	2	1	1	2	2	1	1	1	2	2	1	2	2	2	1	1	1	1	1
552	2	1	1	2	1	2	2	2	5	3	4	4	5	4	3	3	2	2	4	2	4	4	1	3	9999	3	2	2	1	1	2	2	1	2	2	2	2	2	2	2	2	1	2	2	2	1	2	2	1
192	1	1	2	1	2	2	2	2	2	3	3	2	3	4	2	3	4	4	4	4	5	5	1	5	3	4	2	2	2	1	1	2	2	2	2	1	1	1	1	1	9999	9999	9999	1	1	1	1	1	1
1013	2	2	1	1	1	2	2	2	5	3	3	3	3	1	2	3	2	2	2	5	5	5	1	3	3	3	1	1	2	2	2	2	1	2	2	3	3	2	2	2	1	2	2	2	2	2	1	2	1
139	1	1	2	2	2	2	2	2	2	3	4	2	7	4	2	3	4	2	2	2	2	4	1	2	2	2	1	1	2	2	2	1	1	1	1	3	2	3	3	3	1	1	2	2	1	2	2	2	2
1056	2	1	2	1	2	1	2	2	2	2	3	3	1	1	2	2	4	4	3	4	5	5	1	4	3	5	2	2	1	2	2	2	2	2	2	9999	9999	9999	9999	9999	9999	9999	9999	2	1	2	2	2	2
999	2	1	1	2	2	1	2	2	2	3	3	2	2	3	2	2	2	4	2	4	5	4	2	5	5	2	2	1	2	2	2	1	2	2	2	3	2	3	2	2	9999	9999	9999	2	1	2	1	2	2
744	2	2	2	1	2	1	2	1	6	2	2	2	7	3	2	3	3	2	2	4	5	4	1	5	3	4	2	2	2	2	2	2	2	1	2	3	3	3	3	3	9999	9999	9999	2	1	2	2	2	1
1201	1	1	2	1	2	2	2	2	4	1	1	1	1	3	2	2	2	1	1	2	4	2	1	2	6	2	1	1	1	2	2	2	2	2	2	3	2	3	3	1	9999	9999	9999	2	1	1	2	2	2
241	1	1	2	1	2	2	2	2	1	1	3	2	1	3	2	3	4	5	2	4	4	4	1	4	4	3	9999	9999	9999	9999	9999	9999	9999	9999	9999	3	3	3	3	3	9999	9999	9999	2	1	2	2	2	9999
1256	2	2	1	2	1	2	2	1	8	1	4	2	5	3	3	3	4	4	4	4	5	4	1	2	1	3	9999	9999	9999	9999	9999	9999	9999	9999	9999	3	3	3	3	3	9999	9999	9999	2	1	2	2	1	1
997	1	2	2	1	2	2	2	1	4	2	2	2	1	3	1	2	3	1	2	3	4	3	1	3	5	4	9999	9999	9999	9999	9999	9999	9999	9999	9999	3	3	3	3	3	9999	9999	9999	2	1	2	2	2	1
58	2	2	1	1	1	2	2	2	4	3	4	3	1	3	1	3	4	2	3	3	3	5	1	2	3	3	2	2	1	2	2	2	2	2	2	2	3	3	2	3	9999	9999	9999	2	1	1	2	2	1
895	1	1	2	1	2	2	2	2	2	2	3	4	3	3	2	3	3	3	3	2	5	4	1	4	4	4	9999	9999	9999	9999	9999	9999	9999	9999	9999	3	3	3	3	3	9999	9999	9999	2	1	2	2	2	2
229	1	2	2	1	1	2	2	2	4	3	3	3	3	3	2	3	4	1	2	4	4	4	1	3	4	4	2	2	2	2	1	2	2	2	2	3	3	3	3	3	9999	9999	9999	2	1	2	2	1	1
1029	1	1	2	2	2	2	2	1	2	2	2	2	1	3	9999	9999	9999	9999	9999	9999	9999	9999	1	5	3	5	2	2	1	1	2	2	2	2	2	1	1	1	3	1	9999	9999	9999	2	1	1	2	1	1
1068	1	1	2	2	2	1	2	2	6	3	3	2	1	3	2	3	4	4	4	4	5	5	1	3	4	4	1	1	2	2	2	2	2	1	2	3	3	3	3	3	9999	9999	9999	2	1	2	2	1	2
227	2	2	2	1	2	1	2	1	6	3	3	3	1	3	2	2	4	3	2	4	5	2	1	3	3	3	2	2	2	2	2	2	2	1	2	1	3	3	3	3	9999	9999	9999	2	2	1	2	1	1
334	1	1	2	2	2	1	2	2	2	2	2	1	1	3	3	3	4	1	2	4	5	4	1	4	4	4	2	2	1	1	1	2	2	2	2	3	3	3	3	3	9999	9999	9999	2	1	2	2	1	1
50	2	1	2	2	2	2	2	1	2	2	2	2	1	3	2	3	4	4	4	4	5	5	1	3	5	3	2	1	2	2	2	2	2	1	2	1	1	3	3	3	9999	9999	9999	1	1	1	1	1	1
1265	1	1	2	2	2	1	2	2	2	2	2	2	7	3	2	3	4	3	3	4	4	4	1	3	2	4	2	1	2	2	2	2	2	2	2	3	3	3	3	3	1	2	2	2	1	1	2	2	1
451	1	1	1	2	2	2	2	2	1	2	3	3	1	3	2	2	3	3	1	4	5	5	1	1	3	3	2	2	1	2	1	2	2	2	2	3	3	2	3	3	9999	9999	9999	2	2	1	2	2	1
301	2	1	2	1	1	2	2	2	5	3	3	2	5	4	2	3	3	4	3	4	5	4	2	4	4	4	2	2	2	1	2	2	2	2	2	3	3	3	3	3	9999	9999	9999	2	1	1	1	2	1
567	2	1	1	2	1	2	2	2	2	3	3	2	3	3	2	3	4	4	4	5	5	5	2	4	2	2	2	2	2	2	2	2	1	1	1	2	3	3	2	2	1	1	2	2	2	1	2	2	1
761	1	2	2	2	1	1	2	2	1	3	3	1	5	3	2	3	4	5	3	4	5	5	2	4	5	5	2	2	2	1	1	2	2	2	2	2	2	3	2	2	9999	9999	9999	2	1	2	2	2	1
814	1	1	2	2	1	2	2	2	5	3	4	4	3	3	2	3	3	4	3	3	4	4	1	1	2	1	2	2	2	2	2	2	1	2	2	3	3	3	2	3	1	2	2	1	1	1	1	1	1
985	1	1	1	2	2	2	2	2	1	3	3	4	3	3	2	1	3	2	2	2	5	5	1	3	2	3	2	2	1	1	2	2	2	2	2	3	3	2	2	2	2	2	1	2	1	2	2	2	2
1556	1	1	2	1	2	2	2	2	4	2	2	3	3	3	1	2	3	1	3	2	4	2	1	3	5	3	9999	9999	9999	9999	9999	9999	9999	9999	9999	3	3	3	3	3	2	2	1	2	1	2	2	2	2
466	2	1	2	2	2	1	2	1	6	1	3	1	1	3	2	3	5	5	3	4	5	5	1	3	3	4	9999	9999	9999	9999	9999	9999	9999	9999	9999	3	3	3	3	3	9999	9999	9999	2	1	1	2	1	2
1235	1	2	1	2	2	2	2	1	3	2	3	3	3	3	3	3	4	4	2	3	5	5	1	2	3	1	2	2	1	2	2	2	2	2	2	1	3	3	3	3	9999	9999	9999	2	1	2	2	2	2
1054	2	1	2	1	1	2	2	2	5	3	4	2	5	4	2	3	5	3	2	2	5	5	1	1	3	1	2	2	1	1	1	2	1	2	2	2	2	2	2	2	1	2	1	9999	9999	9999	9999	9999	2
603	2	1	2	2	1	1	2	2	6	3	3	3	1	3	2	3	4	1	2	2	4	4	1	3	3	3	2	2	2	2	1	2	2	2	2	3	3	3	2	2	1	2	2	2	1	2	2	2	1
707	1	2	2	1	1	2	2	2	1	3	3	1	3	3	2	3	4	5	3	4	5	4	1	3	3	3	2	2	1	2	2	1	1	2	2	3	3	3	2	2	9999	9999	9999	2	1	2	2	2	2
1595	1	1	2	1	2	2	2	2	2	4	3	3	1	3	3	3	3	2	2	2	5	5	1	4	5	3	2	2	1	1	2	2	2	2	2	1	1	2	2	2	9999	9999	9999	2	1	2	2	2	1
401	2	1	2	2	1	1	2	2	6	3	3	2	7	4	4	4	4	4	2	5	5	5	9999	5	4	3	9999	9999	9999	9999	9999	9999	9999	9999	9999	3	3	3	3	3	9999	9999	9999	2	1	2	2	2	2
1438	2	1	2	1	2	1	2	2	2	1	2	3	1	3	2	3	4	2	2	4	5	5	1	5	3	4	1	1	1	2	2	2	2	2	2	3	3	3	3	3	9999	9999	9999	2	1	2	2	1	2
428	2	1	2	1	1	2	2	2	5	2	4	4	3	3	2	3	3	4	5	4	4	5	1	2	3	2	9999	9999	9999	9999	9999	9999	9999	9999	9999	3	3	3	3	3	9999	9999	9999	2	1	2	1	1	2
1183	1	2	2	1	2	1	2	2	1	3	4	3	3	3	2	3	3	4	2	3	4	4	1	3	3	2	2	2	2	2	2	2	1	2	2	3	3	3	2	2	9999	9999	9999	2	2	2	1	2	1
166	2	1	2	1	2	1	2	2	6	3	4	4	5	3	3	3	4	3	3	4	5	5	1	3	9999	3	1	1	2	2	2	2	2	2	2	1	3	3	3	2	9999	9999	9999	2	1	2	2	2	2
39	1	2	2	1	2	1	2	2	4	3	3	3	2	4	2	3	4	3	3	4	5	4	1	4	4	3	2	2	1	2	2	1	2	2	2	2	2	2	2	2	9999	9999	9999	2	1	2	2	2	1
211	1	2	2	1	1	2	2	2	4	3	3	3	7	3	2	3	3	2	4	5	5	5	2	4	4	4	2	2	2	1	1	2	2	2	2	2	2	2	2	2	9999	9999	9999	9999	9999	9999	9999	9999	2
1174	1	1	2	2	2	1	2	2	1	3	3	4	3	3	2	3	4	4	3	4	5	4	1	3	3	4	2	2	1	1	1	2	2	2	2	3	2	2	3	2	9999	9999	9999	9999	9999	9999	9999	9999	2
660	2	2	1	1	2	1	2	2	6	2	3	3	3	3	1	3	5	5	2	5	5	5	1	1	3	2	2	2	1	2	1	2	2	1	2	3	3	3	3	3	9999	9999	9999	2	1	2	2	1	1
929	1	1	2	1	2	2	2	2	4	3	4	3	5	3	3	3	3	3	4	4	4	4	2	1	1	1	9999	9999	9999	9999	9999	9999	9999	9999	9999	1	1	1	1	1	9999	9999	9999	2	1	2	1	1	2
1436	2	2	2	1	2	1	2	1	8	1	1	1	1	3	2	2	3	1	3	2	5	5	1	6	3	4	1	2	1	2	2	2	2	2	2	2	3	3	3	3	9999	9999	9999	2	1	1	1	1	1
1423	1	1	2	2	1	2	2	2	5	2	3	3	3	4	2	2	4	2	4	4	5	5	1	4	3	2	9999	9999	9999	9999	9999	9999	9999	9999	9999	3	3	2	2	2	9999	9999	9999	2	1	2	2	1	1
1298	1	1	2	2	1	2	2	2	2	2	4	3	2	3	2	3	4	4	5	5	5	4	2	1	1	1	2	2	2	2	2	2	2	1	2	2	2	3	3	3	9999	9999	9999	9999	9999	9999	9999	9999	9999
583	1	2	2	1	2	1	2	2	6	2	3	2	5	1	2	2	5	5	2	4	5	5	2	3	3	4	2	2	1	2	1	2	2	2	2	3	3	3	3	3	9999	9999	9999	2	1	1	2	1	1
148	1	1	2	1	2	2	2	2	1	3	2	2	3	3	2	3	2	3	3	3	4	4	1	2	3	3	2	2	1	1	1	2	2	2	2	2	2	3	2	2	9999	9999	9999	2	1	1	1	2	2
704	1	1	2	1	2	2	2	2	2	2	3	3	1	3	2	3	4	4	2	4	5	5	1	4	5	3	2	1	2	2	2	2	2	1	2	1	1	1	2	2	2	2	1	2	2	1	2	2	1
1624	1	1	2	1	2	2	2	2	2	3	3	3	2	3	2	2	4	2	2	2	4	2	1	2	3	3	2	2	2	1	2	2	2	2	2	1	3	3	2	2	9999	9999	9999	1	1	1	1	1	1
27	1	1	2	1	2	2	2	2	1	3	3	3	1	3	3	3	5	5	5	5	5	5	9999	2	1	3	1	2	2	2	2	2	2	2	1	2	2	2	2	2	2	1	2	2	2	1	2	1	1
111	1	1	2	2	2	1	2	2	1	2	2	3	3	3	2	3	4	4	2	3	4	4	1	3	3	2	9999	9999	9999	9999	9999	9999	9999	9999	9999	3	3	3	3	3	9999	9999	9999	2	1	1	2	2	1
1168	2	1	2	1	2	2	2	1	2	1	1	2	1	3	9999	9999	9999	9999	9999	9999	9999	9999	1	5	5	5	2	1	2	2	2	2	2	2	2	3	3	3	3	3	9999	9999	9999	2	1	2	1	1	2
1033	2	2	1	1	1	2	2	2	3	3	3	3	3	3	2	3	4	4	2	4	5	5	2	3	3	3	9999	9999	9999	9999	9999	9999	9999	9999	9999	3	1	1	3	1	9999	9999	9999	2	1	1	1	1	1
691	2	2	2	1	2	1	2	1	4	2	3	3	1	3	3	4	3	2	3	2	4	4	9999	4	9999	9999	2	2	1	2	2	2	2	2	1	3	3	3	3	3	9999	9999	9999	2	1	2	2	2	9999
158	2	2	2	1	2	1	2	1	6	2	2	2	3	3	3	2	3	2	4	2	5	5	9999	3	5	4	2	2	1	2	2	2	2	2	2	3	3	3	3	3	9999	9999	9999	2	1	1	2	2	1
427	2	2	1	2	1	1	2	2	6	3	3	4	5	3	2	3	4	5	4	4	5	5	1	1	2	1	2	2	2	1	2	2	2	2	2	3	3	3	3	3	9999	9999	9999	2	1	2	1	2	1
230	2	1	2	2	1	2	2	1	5	3	3	2	3	3	2	3	2	2	2	4	4	4	9999	3	5	3	9999	9999	9999	9999	9999	9999	9999	9999	9999	2	3	3	2	2	9999	9999	9999	2	1	2	1	2	1
1122	2	2	2	1	1	2	2	1	4	2	3	2	3	3	2	3	2	3	4	5	5	5	1	4	2	2	2	1	2	2	2	2	2	2	2	3	3	3	2	2	9999	9999	9999	1	1	1	1	1	1
1036	1	2	1	1	2	2	2	2	1	4	4	4	5	4	2	3	5	5	4	5	5	5	2	1	9999	1	2	2	2	2	2	1	2	2	1	2	2	2	2	2	9999	9999	9999	9999	9999	9999	9999	9999	2
1483	2	2	1	2	1	1	2	2	5	4	4	4	3	4	2	3	4	5	4	4	4	5	1	2	2	1	1	2	2	2	2	2	1	2	2	3	2	2	2	2	9999	9999	9999	9999	9999	9999	9999	9999	1
1343	1	2	2	1	2	1	2	2	4	2	3	2	3	3	2	3	5	4	3	4	5	5	1	2	2	3	2	1	2	1	1	2	2	2	2	3	3	2	2	2	2	2	1	9999	9999	9999	9999	9999	2
176	1	1	2	2	1	2	2	2	5	4	4	2	3	4	2	3	4	2	4	4	5	5	1	1	2	2	1	1	2	1	2	1	1	1	2	1	2	2	2	2	2	2	1	2	2	2	1	1	1
636	1	1	2	2	1	2	2	2	1	2	2	2	3	3	2	4	4	4	2	4	5	5	1	3	1	3	1	2	2	2	2	1	1	1	1	1	1	3	3	3	1	2	1	2	2	1	2	2	1
640	1	2	2	1	2	2	2	1	1	2	3	2	7	4	2	2	2	2	3	5	5	3	2	2	2	2	9999	9999	9999	9999	9999	9999	9999	9999	9999	2	2	3	3	3	9999	9999	9999	2	1	2	2	1	2
956	2	1	2	1	2	2	2	1	2	3	2	1	1	3	1	3	5	2	2	4	5	2	1	3	4	3	1	1	2	2	2	1	1	2	1	3	2	2	2	2	1	1	1	9999	9999	9999	9999	9999	9999
899	1	2	2	1	2	1	2	2	4	2	1	3	2	3	2	3	3	3	3	4	4	4	1	3	9999	2	1	1	2	2	2	2	2	2	2	3	3	9999	9999	9999	2	2	1	2	1	2	2	2	2
1530	1	2	2	1	2	1	2	2	1	4	4	3	1	2	2	3	3	3	3	3	4	4	2	1	1	1	2	1	2	2	2	2	2	2	2	3	2	2	2	2	9999	9999	9999	2	1	2	2	2	1
782	1	2	2	2	1	1	2	2	5	4	4	4	3	3	2	2	4	4	4	4	5	5	1	2	2	3	9999	9999	9999	9999	9999	9999	9999	9999	9999	1	3	3	2	2	2	1	2	2	1	2	2	2	2
1410	1	1	2	1	2	2	2	2	4	2	3	2	1	3	2	2	4	2	4	5	5	4	1	2	2	2	2	2	2	2	2	2	2	1	2	3	3	3	3	3	9999	9999	9999	2	1	2	2	2	2
1584	1	1	2	1	2	2	2	2	2	2	3	3	1	3	2	3	4	4	3	4	4	5	1	3	4	1	9999	9999	9999	9999	9999	9999	9999	9999	9999	3	3	3	3	3	9999	9999	9999	2	1	2	2	2	2
792	1	1	1	2	2	2	2	2	1	2	2	3	1	3	2	3	5	5	4	5	4	5	1	2	3	4	1	1	2	2	2	2	2	2	2	2	2	3	3	3	9999	9999	9999	2	1	1	2	2	2
1224	1	2	1	2	2	1	2	2	6	4	4	4	3	1	4	5	5	5	3	4	4	5	1	1	1	1	1	2	1	2	1	2	2	2	2	3	3	3	2	2	1	2	1	2	1	2	2	2	2
1172	2	2	1	2	1	1	2	2	5	2	3	3	3	3	2	3	2	2	2	3	2	2	1	2	4	3	9999	9999	9999	9999	9999	9999	9999	9999	9999	3	3	3	3	3	9999	9999	9999	2	2	2	2	1	2
934	1	2	1	1	2	2	2	2	4	9999	3	3	5	3	3	1	4	4	3	3	4	4	1	3	3	3	2	2	2	2	1	2	2	2	2	3	3	3	2	2	9999	9999	9999	2	2	2	2	1	1
1159	1	1	2	2	1	2	2	2	2	3	3	2	3	3	2	3	2	3	3	2	4	5	1	4	3	1	1	1	2	2	2	2	2	1	2	2	2	3	3	3	9999	9999	9999	9999	9999	9999	9999	9999	1
384	1	2	1	1	2	2	2	2	4	9999	3	3	5	3	2	3	3	4	3	5	4	5	1	2	3	1	2	1	2	2	2	2	2	2	2	3	3	3	3	3	9999	9999	9999	2	1	2	2	2	1
219	1	1	2	2	2	1	2	2	1	3	3	2	1	3	3	3	2	2	2	2	4	4	1	1	4	3	1	1	2	2	2	2	1	2	2	3	3	3	2	2	9999	9999	9999	2	1	1	2	2	1
1055	1	1	2	2	2	1	2	2	1	2	2	2	4	3	2	3	4	1	3	4	5	5	1	4	5	5	2	2	2	1	1	2	2	2	1	3	2	3	3	3	9999	9999	9999	9999	9999	9999	9999	9999	2
1079	1	2	2	1	2	1	2	2	6	2	3	1	1	3	1	4	4	1	2	3	5	5	2	2	5	2	2	2	2	1	1	2	2	1	2	3	3	3	2	2	2	2	1	2	1	2	2	2	2
918	1	2	2	2	1	1	2	2	5	4	4	3	5	1	2	3	5	5	3	4	5	4	1	3	3	3	2	2	2	2	2	1	2	2	1	2	2	2	2	2	1	2	2	9999	9999	9999	9999	9999	9999
986	2	2	1	1	2	1	2	2	4	3	4	3	7	4	2	3	4	4	2	4	5	5	1	2	2	1	1	2	1	2	1	2	2	2	2	3	3	2	2	2	9999	9999	9999	2	2	2	1	1	1
1076	2	1	2	2	2	1	2	1	8	3	3	2	1	3	3	3	4	4	3	4	5	5	1	1	3	2	1	1	2	2	2	2	2	2	1	3	3	2	2	2	1	2	1	9999	9999	9999	9999	9999	9999
1370	1	1	2	2	2	1	2	2	6	2	9999	9999	7	3	9999	9999	9999	9999	9999	9999	9999	9999	9999	4	4	4	9999	9999	9999	9999	9999	9999	9999	9999	9999	3	3	9999	9999	9999	9999	9999	9999	2	1	2	2	2	9999
618	2	1	2	2	1	1	2	2	2	1	3	2	3	3	3	2	3	3	3	4	5	5	1	1	4	4	9999	9999	9999	9999	9999	9999	9999	9999	9999	3	3	3	3	3	1	2	2	2	1	2	2	2	9999
1058	1	2	2	2	2	1	2	1	8	2	3	2	1	3	1	3	3	2	3	4	4	4	2	3	4	2	1	1	2	2	2	2	2	2	2	1	2	3	3	3	9999	9999	9999	2	1	2	1	2	2
748	2	1	1	2	2	1	2	2	2	3	3	2	1	4	2	3	3	2	4	4	5	5	1	5	4	4	9999	9999	9999	9999	9999	9999	9999	9999	9999	3	3	3	3	3	9999	9999	9999	2	2	1	1	2	1
998	1	2	1	2	1	2	2	2	1	4	3	4	3	4	2	3	4	5	5	4	5	5	1	2	2	2	2	2	2	1	1	2	1	2	2	3	3	2	2	2	1	1	2	2	1	2	2	2	2
1196	9999	9999	9999	9999	9999	9999	9999	9999	6666	9999	9999	9999	9999	9999	9999	9999	9999	9999	9999	9999	9999	9999	9999	9999	9999	9999	9999	9999	9999	9999	9999	9999	9999	9999	9999	9999	9999	9999	9999	9999	9999	9999	9999	2	1	2	2	2	9999
992	2	1	2	1	2	1	2	2	6	3	3	2	1	2	2	3	2	3	3	4	4	3	1	1	4	3	9999	9999	9999	9999	9999	9999	9999	9999	9999	1	1	1	3	3	2	2	1	2	1	2	1	1	9999
201	2	1	2	2	1	1	2	2	5	3	2	3	7	3	2	3	2	2	2	2	2	2	1	3	3	3	9999	9999	9999	9999	9999	9999	9999	9999	9999	3	3	3	2	3	9999	9999	9999	2	1	2	2	2	9999
385	1	2	1	2	2	1	2	2	6	2	1	4	1	3	1	1	4	4	1	4	5	5	2	1	6	9999	2	2	2	2	1	2	2	2	2	1	3	3	3	3	9999	9999	9999	2	2	2	2	1	9999
1378	2	1	2	2	1	1	2	2	2	3	3	3	1	3	2	3	4	4	3	4	5	5	1	4	4	2	1	1	1	2	2	2	1	1	2	2	2	2	2	2	1	1	1	2	1	2	2	2	2
1293	2	1	2	1	2	2	2	1	2	2	3	2	1	3	2	3	4	2	3	3	4	2	1	4	3	3	2	1	1	2	1	2	2	2	2	3	3	3	2	3	1	2	2	2	1	2	2	2	1
955	1	2	1	2	2	1	2	2	3	4	4	3	6	1	2	5	4	5	4	4	5	2	1	3	5	2	1	1	2	1	2	2	2	2	2	2	3	2	2	2	9999	9999	9999	9999	9999	9999	9999	9999	9999
681	2	1	2	2	2	1	2	1	2	2	2	2	1	3	2	3	3	2	3	2	5	4	1	2	5	4	9999	9999	9999	9999	9999	9999	9999	9999	9999	3	3	3	3	3	9999	9999	9999	2	1	2	2	2	2
901	2	2	1	2	1	1	2	2	3	2	3	1	2	3	2	3	3	5	4	4	5	5	1	3	5	4	1	2	2	2	2	1	2	2	2	3	3	3	2	3	9999	9999	9999	2	2	2	1	2	9999
442	1	1	2	1	2	2	2	2	4	2	2	2	1	3	2	2	2	2	2	2	5	2	1	2	2	2	9999	9999	9999	9999	9999	9999	9999	9999	9999	1	1	1	3	3	9999	9999	9999	2	1	1	1	1	1
1392	2	2	2	2	2	1	2	2	6666	3	4	3	3	1	1	3	3	4	3	4	4	5	1	2	9999	2	2	2	2	2	2	2	1	2	2	2	2	2	2	2	1	1	1	9999	9999	9999	9999	9999	2
1111	1	1	2	2	2	1	2	2	1	2	2	2	1	3	2	2	1	1	1	2	4	5	1	4	5	4	2	1	1	1	1	1	2	2	2	2	2	1	2	2	9999	9999	9999	9999	9999	9999	9999	9999	1
1636	2	1	2	1	2	1	2	2	2	3	3	2	3	3	3	3	3	3	3	3	4	2	1	3	6	4	1	2	2	2	2	2	2	2	1	3	3	2	2	2	1	2	1	2	1	1	2	2	1
1414	1	1	2	2	1	2	2	2	1	3	3	3	3	3	3	4	4	2	2	4	5	5	1	5	4	4	1	2	2	2	2	2	2	1	2	3	2	3	2	2	2	1	2	2	1	2	2	2	2
1164	1	1	2	1	2	2	2	2	2	3	3	4	5	3	2	3	4	4	2	3	5	4	1	2	2	4	2	2	1	1	1	2	1	2	2	3	3	2	2	2	2	1	1	2	1	1	2	2	1
1622	1	2	2	1	1	2	2	2	5	2	4	2	3	1	2	3	4	4	4	4	5	4	1	4	4	1	2	2	1	2	2	2	2	2	2	3	1	3	3	3	1	2	2	1	1	1	1	1	1
1383	2	1	1	2	2	1	2	2	3	2	3	3	1	3	3	3	4	4	3	4	4	4	2	2	3	2	2	1	2	2	2	2	2	1	2	1	1	1	1	1	1	2	2	1	1	2	1	2	2
629	1	1	2	1	2	2	2	2	4	3	3	3	3	3	2	3	5	4	4	5	5	5	1	3	3	4	2	2	1	2	2	2	1	1	2	3	3	2	2	2	1	2	1	2	1	2	2	2	2
710	1	1	2	2	2	1	2	2	6	2	4	3	3	3	2	3	4	4	4	4	4	4	1	3	3	2	9999	9999	9999	9999	9999	9999	9999	9999	9999	3	3	3	3	3	9999	9999	9999	2	1	2	2	1	1
801	2	1	2	2	2	1	2	1	6	2	2	1	7	3	2	3	4	2	3	4	5	4	1	4	5	5	9999	9999	9999	9999	9999	9999	9999	9999	9999	1	3	3	1	1	9999	9999	9999	2	1	1	2	2	1
1376	2	1	2	2	2	1	2	1	6	1	2	1	7	3	2	2	2	1	1	5	5	5	1	5	5	5	9999	9999	9999	9999	9999	9999	9999	9999	9999	3	3	3	3	3	9999	9999	9999	2	1	2	2	1	1
1520	1	2	2	1	2	1	2	2	1	2	2	2	7	3	1	3	3	3	3	4	4	4	1	5	5	5	2	2	1	2	1	1	2	1	2	2	2	2	2	3	9999	9999	9999	9999	9999	9999	9999	9999	9999
1023	2	1	2	2	2	1	2	2	6	1	1	1	9999	9999	1	1	1	1	1	1	9999	9999	9999	9999	9999	9999	9999	9999	9999	9999	9999	9999	9999	9999	9999	9999	9999	9999	9999	9999	9999	9999	9999	9999	9999	9999	9999	9999	9999
1519	2	1	2	2	2	1	2	1	2	3	3	2	1	3	2	3	4	4	2	2	5	4	1	4	5	4	2	2	1	2	2	2	2	2	2	1	3	3	3	3	9999	9999	9999	2	1	1	1	1	1
155	2	2	2	1	2	1	2	1	4	1	4	3	5	4	3	3	5	5	4	5	5	5	2	1	1	1	2	2	2	2	2	1	1	2	1	1	1	1	2	2	1	1	2	1	1	1	1	1	2
261	2	2	2	1	2	1	2	1	6	3	2	2	3	3	2	3	3	3	3	4	5	4	1	3	5	3	2	2	2	1	1	2	2	2	1	2	2	2	3	3	2	2	1	9999	9999	9999	9999	9999	9999
808	2	1	2	2	1	1	2	2	6	2	3	2	3	4	2	3	4	5	3	2	4	4	1	3	4	4	2	2	1	2	2	2	2	2	2	3	2	2	3	3	9999	9999	9999	2	1	2	2	2	2
1374	1	2	2	1	2	1	2	2	6	1	3	4	3	3	3	3	2	5	3	3	5	5	2	3	3	1	1	2	2	2	2	2	1	1	2	3	2	2	2	2	2	1	1	9999	9999	9999	9999	9999	2
436	1	1	1	2	2	2	2	2	1	3	3	3	3	4	2	3	3	3	2	3	3	4	2	1	4	2	1	2	2	2	2	2	2	2	2	3	3	2	2	2	9999	9999	9999	9999	9999	9999	9999	9999	2
871	1	2	2	1	1	2	2	2	5	3	3	3	1	3	3	3	3	3	3	2	4	3	1	4	5	4	1	1	2	2	2	2	2	2	2	2	2	2	3	3	9999	9999	9999	9999	9999	9999	9999	9999	9999
350	2	2	2	2	2	1	2	2	6666	2	3	3	1	3	2	3	5	5	3	4	5	5	1	4	5	3	1	2	2	2	2	2	2	2	2	2	2	3	2	2	2	1	2	2	1	2	2	2	2
269	2	1	2	2	2	1	2	1	2	2	3	2	9999	3	2	2	3	3	3	2	5	2	2	4	4	5	2	1	1	1	2	2	2	2	2	2	9999	9999	9999	9999	9999	9999	9999	2	1	2	2	2	2
1407	1	2	1	1	2	2	2	2	1	2	3	2	2	3	2	4	4	2	2	4	5	5	9999	4	5	4	2	2	2	1	1	2	2	2	2	1	3	3	3	3	9999	9999	9999	2	1	1	2	2	2
1305	2	2	1	1	2	1	2	2	6	2	3	4	5	4	1	3	3	1	3	3	4	5	1	2	4	1	1	2	2	2	2	1	2	2	2	1	3	3	3	3	9999	9999	9999	2	1	1	2	2	2
15	2	2	2	1	1	1	2	2	4	2	2	2	3	3	2	3	2	4	4	5	5	5	9999	4	4	4	9999	9999	9999	9999	9999	9999	9999	9999	9999	3	3	3	3	3	9999	9999	9999	2	1	2	2	2	2
1432	1	1	2	2	2	1	2	2	1	2	2	2	2	3	2	2	4	4	2	4	4	4	1	4	3	3	9999	9999	9999	9999	9999	9999	9999	9999	9999	3	2	2	2	2	1	2	1	2	2	1	2	2	1
475	1	1	2	2	2	1	2	2	6	4	4	1	1	3	3	3	2	2	4	4	5	4	1	1	1	1	2	2	2	2	2	2	1	2	2	2	2	3	2	2	9999	9999	9999	2	1	2	1	2	1
1430	2	2	1	1	2	1	2	2	6	2	3	3	1	3	2	3	4	2	4	4	5	5	2	4	3	2	2	2	2	1	2	2	2	1	2	1	1	3	3	3	9999	9999	9999	2	1	2	1	2	1
1323	2	2	2	1	1	1	2	2	4	3	4	3	5	3	2	2	4	4	4	4	5	5	1	4	3	3	2	2	1	2	2	2	2	2	2	2	2	3	3	3	9999	9999	9999	2	1	2	2	2	1
807	2	1	2	2	1	2	1	2	2	3	4	2	3	3	2	5	5	5	5	4	5	5	2	3	3	3	1	1	2	2	2	2	2	1	2	3	2	3	2	2	2	2	1	9999	9999	9999	9999	9999	2
977	2	1	2	1	1	2	2	2	2	2	3	3	3	3	2	3	4	2	3	2	5	4	1	3	4	2	9999	9999	9999	9999	9999	9999	9999	9999	9999	3	3	3	3	3	9999	9999	9999	2	1	2	2	1	2
283	2	2	1	2	2	1	2	1	8	3	3	3	8	3	2	3	4	5	4	4	4	5	2	3	4	2	2	2	2	2	2	2	2	1	2	1	1	3	2	3	9999	9999	9999	2	1	1	1	1	1
501	2	1	2	2	2	1	2	1	6	2	2	3	7	3	2	3	3	4	2	9999	5	4	9999	5	4	4	2	2	1	2	1	2	2	2	2	3	2	3	3	3	9999	9999	9999	2	1	1	2	1	1
68	1	2	1	2	1	2	2	2	3	3	4	4	3	1	3	2	4	2	3	2	4	2	2	2	2	1	2	2	2	2	2	2	2	1	2	2	3	3	2	3	9999	9999	9999	2	1	1	1	1	1
893	1	2	2	2	1	1	2	2	6	2	3	2	3	3	3	2	4	5	2	2	5	5	1	1	1	1	2	1	2	2	2	2	2	2	2	3	3	3	3	3	9999	9999	9999	2	1	2	2	2	1
1274	1	1	2	1	2	2	2	2	4	2	3	2	3	3	2	3	3	2	2	4	4	4	2	4	3	4	1	1	2	2	2	2	1	2	1	3	3	3	2	2	2	1	2	2	1	2	2	2	2
1469	1	2	1	1	2	2	2	2	1	3	4	4	3	1	4	5	3	3	3	3	5	5	1	4	4	5	9999	9999	9999	9999	9999	9999	9999	9999	9999	3	3	3	3	3	9999	9999	9999	1	1	2	1	2	1
479	1	2	2	1	1	2	2	2	1	3	3	2	5	3	2	3	4	5	2	4	5	5	1	2	4	2	2	2	2	1	1	2	2	1	2	3	3	2	2	2	9999	9999	9999	2	2	1	1	2	1
215	1	2	2	1	2	1	2	2	6	1	3	3	3	4	2	3	5	5	2	5	5	5	1	3	3	3	9999	9999	9999	9999	9999	9999	9999	9999	9999	3	3	2	2	2	1	2	2	2	1	2	2	2	9999
1272	2	2	2	2	1	1	2	1	5	2	3	3	7	3	5	3	5	5	3	5	5	5	9999	9999	9999	9999	2	1	2	2	1	2	2	2	2	3	3	9999	9999	9999	9999	9999	9999	9999	9999	9999	9999	9999	9999
320	1	2	2	2	1	2	2	1	5	3	4	4	3	1	2	3	4	4	4	4	5	5	1	3	2	1	1	1	1	2	2	2	2	2	2	2	2	2	2	2	9999	9999	9999	9999	9999	9999	9999	9999	1
1334	2	1	2	2	2	1	2	1	2	2	3	2	1	3	2	2	2	2	2	2	4	2	1	5	5	5	2	1	2	2	2	2	2	2	2	3	3	3	3	3	9999	9999	9999	2	1	2	2	2	2
870	1	1	2	2	2	1	2	2	2	2	1	2	1	3	2	3	4	2	2	4	4	4	1	2	5	2	1	1	2	2	2	1	2	2	1	2	2	2	2	2	1	1	1	2	1	2	1	2	1
378	2	2	2	1	2	1	2	1	6	3	3	3	1	3	2	3	4	4	4	4	5	5	1	6	4	4	9999	9999	9999	9999	9999	9999	9999	9999	9999	2	2	3	3	3	9999	9999	9999	2	1	2	1	2	2
544	2	1	2	1	2	1	2	2	6	2	3	3	5	3	3	3	4	5	4	4	5	5	2	3	5	3	9999	9999	9999	9999	9999	9999	9999	9999	9999	3	3	3	3	3	9999	9999	9999	2	1	2	1	2	1
676	1	1	2	2	1	2	2	2	1	1	3	3	1	3	2	3	3	3	3	3	5	5	1	4	4	3	2	2	1	1	2	2	2	2	2	3	2	3	3	3	9999	9999	9999	2	1	2	2	2	2
971	2	1	1	2	2	1	2	2	6	4	4	3	5	4	2	3	5	4	4	4	5	5	2	2	3	2	1	1	2	1	2	1	1	1	2	2	2	2	2	2	1	1	1	2	1	2	1	2	9999
292	1	1	2	2	2	1	2	2	6	3	3	3	1	2	2	3	3	4	4	3	4	4	1	3	3	1	1	1	2	2	2	2	1	2	2	2	3	2	2	2	1	2	2	2	1	2	2	2	1
1320	1	1	2	2	2	1	2	2	6	2	2	3	3	3	2	2	3	4	3	4	5	4	2	3	5	3	2	2	1	2	2	2	2	2	1	3	3	3	3	2	2	1	2	2	1	2	2	2	1
1130	2	1	1	2	1	2	2	2	2	3	3	1	3	4	2	3	3	3	4	5	5	5	1	3	3	4	2	2	2	2	2	1	1	1	2	2	2	3	2	2	1	1	2	2	1	1	2	1	2
268	1	2	2	1	2	1	2	2	6	2	3	2	3	3	2	3	3	3	3	5	5	5	2	4	3	3	2	2	2	1	1	2	2	1	2	3	3	3	3	3	9999	9999	9999	2	1	2	2	2	2
911	2	1	2	1	2	2	2	1	4	2	2	2	2	3	3	4	3	3	3	5	5	5	1	2	3	2	2	2	2	1	2	2	2	2	2	2	2	2	3	3	9999	9999	9999	2	1	2	1	2	1
441	1	1	2	2	2	1	2	2	1	2	3	3	2	3	2	3	4	4	3	2	4	4	1	1	3	2	2	2	1	2	2	2	2	2	2	3	3	3	1	1	2	2	1	2	1	1	2	2	2
1643	1	1	2	1	2	2	2	2	1	1	2	2	3	3	1	3	3	1	2	4	5	4	1	2	4	3	2	2	1	1	2	2	2	2	2	3	3	3	3	3	9999	9999	9999	2	1	1	2	1	1
678	1	2	2	2	1	2	2	2	1	4	3	3	3	3	2	4	4	4	4	5	5	5	9999	5	5	5	9999	9999	9999	9999	9999	9999	9999	9999	9999	2	3	2	2	2	9999	9999	9999	2	1	1	1	1	1
1606	1	1	2	1	2	2	2	2	2	2	3	2	1	3	3	3	3	4	3	4	5	5	2	3	3	4	2	2	1	2	2	2	2	2	2	3	3	3	3	3	9999	9999	9999	2	1	1	2	2	1
988	1	2	2	1	2	1	2	2	6	3	2	3	3	1	3	2	4	4	1	4	5	5	2	2	4	4	2	2	2	2	1	2	2	2	2	2	2	2	3	3	9999	9999	9999	2	1	2	2	2	9999
491	1	2	2	1	2	1	2	2	6	2	3	2	5	4	2	3	2	2	3	4	5	2	1	4	3	4	2	2	2	2	2	2	2	2	1	3	3	2	2	2	1	2	2	2	2	2	1	2	2
1191	2	1	1	1	2	2	2	2	4	3	3	4	5	4	2	3	3	3	2	4	4	4	1	2	2	1	2	2	2	1	1	2	2	2	2	3	3	3	3	3	9999	9999	9999	2	1	2	2	2	1
840	2	1	2	1	2	1	2	2	4	1	3	4	3	3	2	3	3	3	2	4	4	4	9999	4	3	5	9999	9999	9999	9999	9999	9999	9999	9999	9999	1	1	1	1	1	1	2	2	1	1	1	2	1	1
896	1	1	2	1	2	2	2	2	1	3	3	3	1	3	3	3	3	2	3	3	4	4	1	1	4	3	2	2	2	2	1	1	1	2	1	2	3	3	3	3	1	1	2	2	2	1	2	1	1
1551	1	1	2	2	2	1	2	2	1	4	4	4	3	4	2	3	4	4	4	5	5	5	2	2	2	2	2	2	2	2	2	2	2	1	2	2	2	3	2	2	9999	9999	9999	1	1	1	1	1	1
266	2	1	2	2	1	2	2	2	2	4	4	4	3	4	2	3	2	2	2	2	2	2	2	1	5	4	2	2	2	2	1	2	2	2	2	3	2	2	2	2	9999	9999	9999	2	2	2	2	1	1
1645	1	1	2	2	2	1	2	2	2	2	3	4	3	3	2	3	4	3	4	3	4	4	1	4	3	4	2	2	1	1	1	2	2	2	2	3	3	3	3	3	9999	9999	9999	9999	9999	9999	9999	9999	1
642	1	2	2	2	1	1	2	2	1	2	3	4	8	3	3	4	4	4	2	4	5	4	1	3	3	1	2	1	1	2	1	2	2	2	2	2	2	3	3	3	9999	9999	9999	2	2	1	2	2	1
824	1	1	2	1	2	2	2	2	4	2	2	2	1	3	2	3	2	2	2	5	5	4	1	3	3	3	9999	9999	9999	9999	9999	9999	9999	9999	9999	1	1	3	3	3	9999	9999	9999	2	1	2	1	1	1
994	2	2	1	1	1	2	2	2	4	2	2	3	2	1	1	1	2	2	2	2	4	5	2	3	3	3	2	1	1	2	2	2	2	2	2	3	3	3	3	3	9999	9999	9999	9999	9999	9999	9999	9999	9999
966	2	1	2	1	2	1	2	2	6	2	2	2	1	3	2	5	3	2	3	2	4	2	1	5	3	3	1	1	2	2	2	2	2	2	2	3	3	3	3	3	9999	9999	9999	2	1	2	1	2	2
1609	1	1	2	2	1	2	2	2	5	4	4	2	5	1	2	3	3	4	2	2	4	4	9999	3	3	1	2	2	1	2	2	2	2	1	2	1	2	2	2	2	1	2	2	9999	9999	9999	9999	9999	2
264	1	2	2	1	1	2	2	2	1	3	3	3	3	3	2	3	4	3	4	4	4	4	1	4	3	2	9999	9999	9999	9999	9999	9999	9999	9999	9999	3	3	3	2	2	9999	9999	9999	2	2	1	2	2	1
1064	1	1	2	2	2	1	2	2	2	3	2	3	3	9999	3	2	4	1	2	4	5	5	2	2	2	1	2	2	1	1	2	2	2	2	2	3	3	3	3	3	9999	9999	9999	1	1	1	1	1	2
1353	2	1	2	2	2	1	2	1	8	1	3	2	1	3	1	3	4	2	2	4	5	4	1	5	9999	4	9999	9999	9999	9999	9999	9999	9999	9999	9999	9999	9999	9999	9999	9999	9999	9999	9999	2	2	1	2	2	2
1448	1	2	2	1	2	1	2	2	6	2	3	3	3	3	2	4	5	2	3	4	5	5	2	3	4	3	2	2	1	2	2	2	2	1	2	2	3	2	2	2	9999	9999	9999	2	1	1	1	2	1
720	2	2	1	1	2	2	2	1	3	3	3	4	3	3	2	3	3	5	4	4	5	5	1	3	3	2	2	2	2	2	2	2	2	1	2	3	3	3	2	2	9999	9999	9999	1	1	1	1	1	1
1254	2	1	2	1	1	2	2	2	5	3	3	3	3	3	3	3	2	3	4	3	4	4	1	5	2	3	2	2	2	1	2	2	2	2	2	3	1	3	3	3	9999	9999	9999	2	1	1	2	1	1
557	1	1	2	2	1	2	2	2	5	3	4	2	7	3	2	3	3	2	3	2	4	4	2	4	3	9999	2	2	2	2	1	2	2	2	2	3	1	3	2	3	9999	9999	9999	2	1	2	2	1	1
1434	2	1	2	1	2	1	2	2	6	2	2	1	1	3	2	3	2	4	4	4	5	4	1	4	3	3	2	2	1	2	2	2	2	1	2	3	3	3	3	3	9999	9999	9999	2	1	1	2	1	1
855	1	1	2	2	1	2	2	2	5	3	4	4	3	4	3	2	4	4	5	4	4	5	1	2	3	3	1	2	2	2	2	2	2	2	2	3	9999	3	3	3	9999	9999	9999	2	2	1	2	1	2
1331	2	1	2	2	2	1	2	1	2	2	2	3	4	3	3	2	2	2	2	2	4	4	1	5	3	3	9999	9999	9999	9999	9999	9999	9999	9999	9999	1	3	3	3	3	9999	9999	9999	2	1	2	2	1	2
644	2	1	1	2	2	2	2	1	2	2	3	3	2	3	2	2	2	3	2	4	4	4	9999	3	4	2	2	2	1	2	2	2	2	2	2	1	1	1	1	1	9999	9999	9999	2	1	1	2	1	1
41	2	2	1	1	2	1	2	2	4	3	3	3	5	4	3	4	4	5	4	5	5	5	1	2	3	2	1	1	1	2	2	1	1	2	1	3	3	3	3	3	1	1	1	9999	9999	9999	9999	9999	9999
1050	2	2	1	1	1	2	2	2	4	4	4	3	3	3	2	3	4	4	2	4	5	4	1	5	4	6	2	2	1	1	1	2	2	2	2	3	3	3	3	3	9999	9999	9999	2	1	2	2	2	2
733	2	2	2	2	1	1	2	2	6	4	4	4	2	1	2	4	4	5	4	4	5	4	1	2	4	3	1	2	2	2	2	2	1	2	2	3	2	2	2	2	1	2	2	2	2	2	2	1	1
1435	1	2	1	2	2	1	2	2	1	1	2	2	3	3	3	3	3	2	3	3	4	4	1	3	9999	2	9999	9999	9999	9999	9999	9999	9999	9999	9999	3	3	3	3	3	9999	9999	9999	2	1	2	2	2	1
1004	2	2	2	1	2	1	2	1	6	2	2	1	1	3	2	3	4	2	2	4	4	2	1	2	2	2	9999	9999	9999	9999	9999	9999	9999	9999	9999	3	3	3	3	3	9999	9999	9999	2	1	2	2	2	9999
841	2	1	1	2	2	1	2	2	6	2	3	3	3	3	1	3	2	2	2	4	5	5	1	4	5	4	1	1	2	2	2	2	2	2	2	3	3	3	3	3	9999	9999	9999	2	2	1	2	1	1
480	1	2	1	2	2	1	2	2	6	3	3	2	7	3	2	3	2	1	1	2	5	4	1	2	5	5	1	2	1	2	1	2	2	2	1	2	2	2	3	3	1	2	2	9999	9999	9999	9999	9999	1
312	2	1	2	1	1	2	2	2	4	3	3	4	1	3	2	3	4	4	2	4	5	5	1	5	2	2	2	2	2	2	1	2	2	2	2	3	1	3	3	3	9999	9999	9999	2	1	2	1	1	1
1202	1	2	2	2	1	1	2	2	1	3	3	4	5	3	1	1	3	2	3	2	5	5	1	2	3	1	2	2	1	2	2	2	2	2	2	3	3	3	3	3	9999	9999	9999	2	2	2	2	1	2
623	2	1	1	2	2	1	2	2	3	1	3	1	1	3	1	1	2	1	2	4	5	5	1	4	3	4	1	1	2	2	2	2	2	1	2	2	3	2	3	3	9999	9999	9999	2	1	2	1	2	2
86	1	1	2	1	2	2	2	2	2	1	1	1	1	3	2	3	3	3	1	4	4	4	1	6	6	6	2	2	2	2	1	1	1	1	1	3	3	3	3	3	9999	9999	9999	2	1	2	2	2	1
1532	1	2	2	2	2	1	2	1	8	2	3	3	4	3	2	2	2	2	3	2	4	4	1	3	4	4	2	1	2	2	2	2	2	2	2	3	3	3	3	3	9999	9999	9999	2	1	2	2	2	1
805	2	1	2	1	2	2	2	1	2	1	2	3	7	3	2	3	4	4	2	4	5	4	1	6	6	6	2	2	1	2	2	1	2	1	2	3	3	3	3	3	9999	9999	9999	2	1	1	1	1	1
414	1	2	2	1	2	1	2	2	6	3	3	1	5	3	2	3	4	2	5	5	5	5	1	3	4	2	2	2	2	2	1	2	2	2	2	1	2	2	2	3	9999	9999	9999	2	1	1	2	2	1
647	2	2	1	2	1	2	2	1	5	4	4	3	5	4	2	3	4	5	5	4	5	5	1	2	3	2	2	2	2	2	1	2	2	2	2	3	2	2	2	2	9999	9999	9999	2	1	2	2	2	2
253	2	2	1	1	2	1	2	2	3	3	3	3	7	1	2	2	2	3	4	4	5	4	1	3	2	3	2	2	2	2	2	1	2	1	2	2	2	2	2	2	9999	9999	9999	9999	9999	9999	9999	9999	2
1540	2	2	1	1	2	1	2	2	4	3	3	3	2	3	2	3	4	4	2	4	5	4	2	3	3	2	1	1	1	2	2	1	1	2	1	2	2	2	2	2	1	2	2	9999	9999	9999	9999	9999	1
1032	1	2	1	1	2	2	2	2	4	2	3	2	9999	2	2	3	4	4	3	3	5	4	9999	3	3	3	2	2	2	2	1	2	2	2	2	3	3	3	3	3	9999	9999	9999	2	1	2	2	2	1
180	2	2	2	1	2	1	2	1	6	2	2	2	1	3	2	3	3	2	2	3	4	3	1	4	4	5	9999	9999	9999	9999	9999	9999	9999	9999	9999	3	3	3	3	3	1	2	2	2	1	1	2	2	2
862	1	1	2	2	1	2	2	2	1	3	3	3	3	3	1	1	2	2	4	5	5	4	1	5	5	4	9999	9999	9999	9999	9999	9999	9999	9999	9999	2	2	3	2	2	1	2	2	2	1	1	1	1	1
964	1	2	2	1	2	1	2	2	6	3	3	1	3	3	2	3	4	4	4	4	5	4	1	4	5	4	2	2	1	2	2	2	2	2	2	2	2	2	2	2	9999	9999	9999	2	1	1	2	2	1
980	1	2	2	1	2	2	2	2	1	3	2	2	8	3	3	3	4	5	4	3	4	4	1	4	4	3	2	1	2	2	2	2	1	2	2	3	3	3	3	2	9999	9999	9999	9999	9999	9999	9999	9999	9999
537	9999	9999	9999	9999	9999	9999	9999	9999	6666	3	3	3	9999	3	2	3	3	3	2	2	4	4	9999	9999	9999	9999	9999	9999	9999	9999	9999	9999	9999	9999	9999	9999	9999	9999	9999	9999	9999	9999	9999	2	2	1	2	2	1
332	1	1	2	2	2	2	2	1	1	3	3	3	3	3	3	2	2	1	1	2	4	2	1	4	5	4	1	1	2	2	2	1	1	2	1	2	2	2	2	2	1	1	2	2	2	2	1	2	2
1038	2	2	2	2	1	1	2	1	8	2	3	2	1	3	2	3	2	4	2	2	5	4	1	3	2	2	2	2	2	2	1	2	1	1	2	3	3	3	3	3	1	1	1	2	1	2	2	2	2
1069	2	2	1	1	2	1	2	2	4	2	3	2	7	3	2	4	4	3	2	3	4	4	1	4	3	3	9999	9999	9999	9999	9999	9999	9999	9999	9999	3	3	3	3	3	9999	9999	9999	2	1	2	1	2	1
1541	1	1	2	1	2	2	2	2	2	2	3	3	3	3	2	2	4	2	3	2	4	4	1	3	2	3	2	2	1	2	2	2	2	2	2	3	3	3	3	3	9999	9999	9999	2	1	2	2	2	1
1071	1	2	2	1	1	2	2	2	5	2	4	2	5	1	2	2	3	4	4	5	5	5	1	2	3	1	2	2	2	2	1	2	2	2	2	3	3	3	1	1	9999	9999	9999	2	1	1	1	2	2
251	1	2	2	1	2	1	2	2	6	4	4	4	3	3	2	3	4	4	2	4	5	4	2	1	2	9999	2	1	2	2	2	2	2	2	2	2	2	2	2	1	1	2	2	2	1	2	2	2	1
1075	2	2	2	2	1	1	2	2	6	4	4	3	3	4	2	3	2	2	4	4	4	4	1	3	3	3	2	2	1	2	2	1	2	2	2	2	2	2	2	2	9999	9999	9999	2	1	2	2	2	2
1621	1	2	1	1	2	2	2	2	1	3	3	3	3	3	2	3	4	3	4	3	4	4	1	3	3	3	1	1	2	2	2	1	1	2	2	3	3	3	2	2	9999	9999	9999	9999	9999	9999	9999	9999	1
331	2	1	2	1	1	2	2	2	5	3	3	3	3	2	2	3	4	2	4	2	4	4	1	3	4	4	2	2	1	1	2	2	2	2	2	3	3	3	2	2	1	2	2	2	1	1	1	2	1
1314	1	1	1	2	2	2	2	2	2	9999	3	9999	7	3	2	2	3	1	2	2	5	5	1	4	4	3	9999	9999	9999	9999	9999	9999	9999	9999	9999	9999	9999	9999	9999	9999	9999	9999	9999	2	1	2	2	2	2
141	1	1	2	1	2	2	2	2	1	9999	9999	9999	4	3	2	3	2	2	2	2	4	4	9999	3	4	3	2	2	2	2	1	2	1	2	2	3	3	3	2	2	9999	9999	9999	2	1	1	2	2	2
565	1	2	1	2	2	2	2	1	1	3	3	3	3	3	2	3	3	1	2	4	4	4	1	2	9999	1	1	1	2	2	2	1	1	1	2	3	3	3	3	3	1	1	1	2	1	2	1	1	1
1204	2	1	2	1	2	1	2	2	6	1	2	1	1	3	1	3	2	2	3	4	4	4	1	6	5	5	2	2	2	2	2	2	1	1	1	3	3	2	3	3	1	1	2	2	1	2	2	2	1
280	1	2	2	1	2	2	2	1	1	1	1	1	1	3	1	1	3	1	1	4	5	4	1	5	4	5	9999	9999	9999	9999	9999	9999	9999	9999	9999	2	2	3	3	3	9999	9999	9999	2	1	1	1	1	2
1123	2	1	2	2	1	2	2	1	8	3	4	3	5	1	2	3	3	4	3	3	4	4	1	2	1	3	2	2	2	2	2	1	2	1	2	3	3	3	3	3	9999	9999	9999	2	1	2	2	2	1
558	1	2	1	1	2	2	2	2	3	2	3	3	3	4	2	3	4	3	2	4	5	5	1	1	1	2	1	1	2	2	2	2	2	2	2	2	3	2	2	2	9999	9999	9999	2	1	2	2	2	9999
687	2	2	1	2	1	1	2	2	5	4	4	3	5	2	2	3	4	5	5	5	5	5	1	2	4	1	2	2	2	2	2	2	1	2	2	3	2	2	2	2	1	2	2	2	1	2	2	2	1
1220	1	2	2	2	2	1	2	1	6	1	2	1	1	3	1	3	4	2	1	4	4	2	1	6	5	6	2	1	2	2	2	2	2	2	2	3	3	3	3	3	9999	9999	9999	2	1	1	2	1	1
1153	1	1	2	2	1	2	2	2	1	2	3	3	5	4	3	2	2	2	2	4	4	2	1	4	2	2	2	2	2	2	2	1	1	2	2	2	2	2	2	2	9999	9999	9999	2	1	1	2	2	1
1003	1	2	1	2	2	2	2	1	1	3	3	2	3	3	3	4	5	4	3	5	5	5	2	3	4	4	1	2	2	2	2	2	2	2	2	3	3	3	2	2	9999	9999	9999	2	1	1	2	1	1
1393	2	2	2	1	1	1	2	2	6	3	2	2	3	1	2	3	4	3	2	4	5	4	1	4	2	4	2	2	2	1	2	1	2	1	2	3	2	3	3	3	9999	9999	9999	1	1	2	2	1	2
1612	1	1	2	1	2	2	2	2	4	3	3	4	5	3	2	3	3	4	5	4	5	5	1	1	2	1	2	2	2	1	2	2	2	2	2	2	3	3	2	2	9999	9999	9999	2	1	2	2	2	1
1395	1	1	2	2	1	2	2	2	1	3	4	3	3	1	2	3	3	4	4	4	5	5	1	1	2	1	2	2	1	2	2	2	2	2	2	3	3	3	2	2	9999	9999	9999	2	1	2	2	2	1
1405	2	2	1	1	2	1	2	2	4	2	3	2	1	3	3	3	4	5	2	2	5	5	1	3	3	3	2	1	2	2	2	2	2	1	2	3	3	1	3	3	9999	9999	9999	2	1	1	2	1	1
85	1	2	2	1	2	2	2	1	9999	1	1	1	1	3	1	3	2	2	1	2	4	4	1	5	6	5	1	1	2	2	2	2	2	2	2	3	3	3	3	3	1	2	1	2	1	1	2	2	1
668	1	2	2	1	2	1	2	2	6	1	2	3	3	1	3	3	3	3	2	4	5	5	1	4	5	4	2	2	1	1	2	2	2	1	2	1	3	3	3	3	9999	9999	9999	2	1	2	2	2	2
1097	1	1	2	2	2	1	2	2	2	2	3	2	1	3	2	2	3	1	3	3	5	5	1	3	3	3	1	2	2	2	2	2	2	2	2	2	2	3	3	3	9999	9999	9999	2	1	2	2	2	1
1061	2	1	2	1	1	2	2	2	5	2	3	3	3	3	3	3	4	4	3	4	5	4	1	2	2	2	9999	9999	9999	9999	9999	9999	9999	9999	9999	1	3	2	2	3	9999	9999	9999	2	1	2	2	2	1
412	1	2	2	1	1	2	2	2	1	3	2	3	1	3	2	2	3	4	3	4	5	5	1	4	4	4	9999	9999	9999	9999	9999	9999	9999	9999	9999	1	1	3	3	3	2	2	1	1	1	1	1	1	1
689	2	2	1	1	2	1	2	2	6	3	3	4	2	3	1	3	4	4	2	4	5	5	1	6	4	4	1	2	2	2	2	1	1	1	1	3	2	2	2	1	1	2	2	2	1	2	2	2	9999
1346	1	2	2	1	2	1	2	2	4	3	3	3	4	3	2	3	3	4	3	4	4	4	2	2	3	2	9999	9999	9999	9999	9999	9999	9999	9999	9999	3	3	3	1	1	9999	9999	9999	2	1	2	2	1	2
1562	1	2	2	2	1	2	1	2	1	4	3	2	3	2	2	3	4	2	1	2	5	5	9999	1	5	1	1	2	2	2	2	2	1	1	2	3	1	1	2	3	1	1	2	9999	9999	9999	9999	9999	9999
3	1	2	1	1	2	2	2	2	4	3	3	3	2	3	3	3	4	4	2	4	5	5	1	1	1	2	2	2	2	2	2	2	1	1	2	3	3	2	2	2	1	1	1	9999	9999	9999	9999	9999	2
1328	2	1	2	1	1	2	2	2	2	2	3	3	7	3	3	3	2	2	2	2	4	2	1	5	3	2	2	2	1	1	2	2	2	2	2	3	1	3	3	2	9999	9999	9999	2	1	1	1	1	1
1498	1	1	2	2	2	1	2	2	1	1	2	1	1	3	2	3	4	2	1	4	4	4	1	6	6	5	2	2	1	2	2	2	2	2	2	3	3	3	3	3	9999	9999	9999	2	1	2	2	1	1
1602	2	1	2	1	2	1	2	2	6	3	3	3	2	3	2	3	4	5	4	2	4	5	1	5	4	2	1	2	2	2	2	1	1	1	2	2	2	2	1	1	2	1	2	2	1	1	1	1	1
16	2	1	2	1	2	1	2	2	2	1	1	1	1	3	2	3	2	2	3	2	5	2	1	5	4	4	2	1	2	2	2	2	2	2	2	1	1	3	3	3	1	2	2	2	1	1	1	1	1
614	1	2	1	2	1	2	2	2	1	3	3	3	8	2	3	4	5	5	5	4	5	5	2	3	4	2	2	2	1	1	2	2	2	2	2	3	3	3	3	3	9999	9999	9999	1	1	1	2	2	1
605	2	1	2	2	2	1	2	1	6	2	2	3	1	3	3	3	4	1	3	3	4	2	1	4	5	4	2	1	2	1	2	2	2	2	2	2	2	2	3	3	1	2	2	2	1	2	2	2	2
321	1	1	2	1	2	2	2	2	1	2	2	2	3	4	3	3	3	3	4	2	4	4	1	9999	5	4	1	1	2	2	2	2	2	2	2	9999	9999	9999	9999	9999	9999	9999	9999	9999	9999	9999	9999	9999	2
242	1	1	2	2	2	2	2	1	2	1	3	3	1	3	1	3	3	2	2	5	5	5	1	5	5	2	1	1	2	2	2	2	2	2	2	1	1	3	3	3	9999	9999	9999	2	1	1	1	1	1
538	2	1	2	1	2	2	2	1	2	2	2	2	1	3	3	5	4	4	1	2	5	4	1	4	4	4	9999	9999	9999	9999	9999	9999	9999	9999	9999	2	3	3	3	3	9999	9999	9999	2	1	2	2	2	9999
1091	2	1	2	1	2	1	2	2	2	1	3	1	1	3	2	3	4	5	3	4	5	5	1	4	5	4	9999	9999	9999	9999	9999	9999	9999	9999	9999	3	3	3	3	3	9999	9999	9999	2	1	1	2	2	2
869	2	1	2	2	1	1	2	2	6	3	3	2	3	3	1	1	4	1	2	2	4	5	1	3	3	3	9999	9999	9999	9999	9999	9999	9999	9999	9999	2	2	2	2	2	9999	9999	9999	2	1	2	1	2	2
240	1	2	1	2	1	2	2	2	5	4	3	2	3	4	2	3	5	5	2	4	5	4	9999	3	4	3	9999	9999	9999	9999	9999	9999	9999	9999	9999	3	3	3	2	2	1	2	1	2	1	2	2	2	1
29	1	2	1	2	1	2	2	2	3	3	4	3	3	1	4	3	5	5	3	2	5	5	1	1	3	4	9999	9999	9999	9999	9999	9999	9999	9999	9999	3	3	3	2	2	9999	9999	9999	2	1	1	1	1	1
1415	2	1	2	2	2	1	2	1	2	1	1	1	1	3	2	2	4	2	2	2	5	2	1	5	3	5	2	2	1	1	2	2	2	2	2	3	1	1	3	3	9999	9999	9999	9999	9999	9999	9999	9999	1
1428	1	1	2	2	1	2	2	2	1	3	4	4	3	4	3	3	4	3	5	5	5	5	2	2	3	1	1	2	1	2	2	2	2	1	2	2	2	2	2	2	9999	9999	9999	2	1	1	2	2	1
1136	2	1	1	2	1	2	2	2	5	3	3	3	2	4	2	3	4	5	5	2	5	4	1	3	4	2	2	2	1	2	1	1	1	2	2	2	2	2	2	2	1	2	2	2	2	2	2	1	1
615	1	1	2	2	2	1	2	2	1	1	4	4	5	3	2	3	3	2	4	4	5	4	1	5	2	2	2	2	2	1	2	2	2	2	2	3	3	3	3	3	9999	9999	9999	2	1	2	2	2	1
1513	2	1	2	2	1	2	2	1	5	2	3	2	7	4	1	3	4	3	3	4	4	4	1	5	5	3	2	2	1	2	2	2	2	2	2	2	3	2	3	3	9999	9999	9999	2	1	1	2	2	1
345	1	1	2	2	2	1	2	2	6	2	2	1	1	3	1	3	4	2	3	4	4	4	1	5	4	4	2	1	2	2	1	1	2	2	1	1	1	1	3	3	9999	9999	9999	1	1	1	1	1	1
1324	2	2	2	1	1	2	2	1	8	3	3	3	3	3	2	2	4	4	2	3	5	5	9999	3	3	3	1	2	2	2	2	1	1	2	1	3	2	3	2	2	1	1	1	2	2	2	1	2	1
1160	1	2	2	1	2	2	2	1	1	1	2	2	2	3	3	3	4	5	3	4	5	5	1	3	5	1	1	2	1	2	2	2	2	2	2	3	3	1	3	2	9999	9999	9999	2	2	1	1	2	1
157	1	2	2	2	1	2	2	1	5	2	3	4	3	3	3	3	3	4	4	4	4	5	1	4	3	1	2	2	1	1	1	1	2	2	2	1	3	2	3	3	9999	9999	9999	2	1	1	2	2	2
774	1	1	2	2	1	2	2	2	2	2	3	3	5	3	2	3	4	4	4	5	5	5	2	2	4	3	9999	9999	9999	9999	9999	9999	9999	9999	9999	1	1	3	3	3	9999	9999	9999	2	1	2	1	2	1
738	2	1	1	2	1	2	2	2	5	4	4	4	3	4	3	4	5	5	5	4	5	4	1	4	2	1	2	1	1	2	1	2	2	1	2	3	3	2	2	2	9999	9999	9999	2	1	2	2	2	1
1007	1	2	1	2	2	1	2	2	6	3	4	4	5	1	2	3	3	4	4	5	5	5	1	1	2	1	1	2	2	2	2	2	2	1	2	3	3	2	2	3	2	2	1	2	1	1	2	2	1
1234	1	2	1	1	2	2	2	2	1	3	3	2	7	3	2	2	4	5	3	4	4	5	1	3	2	3	9999	9999	9999	9999	9999	9999	9999	9999	9999	2	2	2	2	2	9999	9999	9999	2	2	2	2	1	2
1503	1	1	2	2	1	2	2	2	5	3	4	3	3	3	3	3	3	4	3	4	4	4	1	3	5	3	2	2	2	2	2	2	2	1	2	2	2	2	3	3	9999	9999	9999	2	2	2	2	1	2
1267	2	2	1	1	2	1	2	2	6	1	3	3	1	3	1	1	3	3	3	4	5	4	1	1	1	1	2	2	2	1	2	2	2	1	2	1	1	1	2	2	9999	9999	9999	1	1	1	1	1	1
1025	1	1	1	2	2	2	2	2	1	3	3	4	1	1	3	3	4	4	4	4	5	3	1	4	4	2	2	2	2	1	2	2	2	1	2	1	1	1	2	2	9999	9999	9999	2	1	2	2	2	1
88	1	2	2	1	1	2	2	2	5	3	4	3	3	4	3	3	4	5	3	5	5	5	1	1	3	1	1	1	1	2	2	1	1	2	2	2	2	2	2	2	1	1	1	9999	9999	9999	9999	9999	2
699	1	2	2	1	2	1	2	2	1	2	3	2	5	3	3	4	4	5	3	4	4	4	1	2	3	3	2	2	1	2	1	2	2	2	2	3	3	3	3	3	9999	9999	9999	2	1	2	2	2	1
274	2	1	2	1	1	2	2	2	2	3	3	2	3	3	2	3	4	4	4	4	5	5	1	1	4	1	9999	9999	9999	9999	9999	9999	9999	9999	9999	2	2	2	2	2	9999	9999	9999	2	1	2	2	2	1
1397	1	1	2	2	2	1	2	2	2	1	3	2	1	3	3	3	3	3	3	2	5	4	1	3	4	4	1	2	1	2	2	2	2	1	2	3	3	3	3	3	9999	9999	9999	2	1	2	2	2	2
84	1	1	2	2	2	2	2	1	2	2	3	1	1	3	2	3	4	1	2	9999	4	5	1	5	4	4	1	1	2	2	2	1	1	1	2	1	2	2	3	3	9999	9999	9999	2	1	2	2	2	2
457	1	2	2	1	1	2	2	2	1	3	3	3	7	3	1	3	4	4	2	5	5	5	1	5	5	5	9999	9999	9999	9999	9999	9999	9999	9999	9999	3	3	3	2	2	9999	9999	9999	2	1	1	2	1	1
1443	2	2	1	1	2	1	2	2	6	4	1	3	3	3	2	3	4	4	1	4	4	4	1	5	5	4	2	2	1	2	2	2	2	2	2	3	3	2	2	2	1	2	2	2	1	2	2	2	1
1099	2	1	2	1	2	2	2	1	8	2	3	4	1	3	3	3	2	4	2	5	5	5	1	1	3	2	2	2	1	2	2	1	2	2	2	3	3	2	2	2	9999	9999	9999	2	1	2	1	2	1
1317	1	1	2	1	2	2	2	2	1	2	3	1	1	3	1	1	3	1	1	3	5	3	1	4	5	3	1	1	2	2	2	2	2	2	2	3	3	3	3	3	9999	9999	9999	2	1	2	2	2	2
659	2	1	1	2	2	2	2	1	2	3	3	3	5	3	3	3	3	3	3	3	5	4	1	3	4	3	2	1	1	2	2	2	2	2	2	1	3	3	3	2	9999	9999	9999	2	1	2	2	2	9999
717	2	1	2	1	2	1	2	2	6	2	2	2	8	3	2	3	3	2	3	2	5	5	1	5	4	5	1	1	2	2	2	2	2	2	2	3	3	9999	9999	9999	9999	9999	9999	2	2	2	1	2	1
239	1	2	2	2	1	1	2	2	6	3	3	3	5	1	4	3	3	4	4	5	5	5	1	4	3	2	2	2	1	2	2	2	2	2	2	1	3	1	3	3	9999	9999	9999	2	2	2	2	1	1
349	2	1	2	1	1	2	2	2	5	2	4	3	5	1	3	3	3	4	4	4	4	4	1	3	3	2	2	2	2	2	2	1	1	2	2	2	2	2	2	2	1	2	2	9999	9999	9999	9999	9999	2
1381	1	1	2	1	2	2	2	2	4	3	3	2	1	3	3	4	3	2	2	2	5	2	1	5	3	5	9999	9999	9999	9999	9999	9999	9999	9999	9999	1	3	3	3	3	1	2	2	2	1	2	1	2	2
634	1	1	2	2	2	1	2	2	2	1	1	1	1	3	2	3	4	2	2	4	4	4	1	3	5	5	2	2	1	2	1	2	2	2	2	1	1	3	3	3	9999	9999	9999	2	1	1	2	1	2
1559	1	2	2	1	2	2	2	1	1	2	4	2	3	1	2	3	5	3	4	5	5	4	1	3	3	2	9999	9999	9999	9999	9999	9999	9999	9999	9999	3	3	3	3	3	9999	9999	9999	1	1	1	1	1	1
174	2	1	2	2	2	1	2	1	6	2	2	2	1	3	2	4	4	3	3	3	5	4	1	5	4	4	2	1	2	2	2	2	2	2	1	3	3	3	3	3	1	1	2	9999	9999	9999	9999	9999	2
1143	1	2	1	2	1	2	2	2	5	3	4	4	5	4	3	2	3	5	3	4	5	5	2	1	1	1	2	1	2	2	2	1	1	1	2	1	3	2	2	2	2	1	2	2	1	2	2	2	2
179	2	2	1	1	1	2	2	2	5	2	3	2	3	3	2	3	4	4	3	4	5	5	1	3	9999	5	9999	9999	9999	9999	9999	9999	9999	9999	9999	3	3	2	3	2	9999	9999	9999	2	1	2	1	2	2
674	2	1	2	2	1	1	2	2	5	3	4	3	6	3	3	3	2	4	4	5	5	4	2	4	1	2	2	2	2	2	2	2	2	1	2	3	1	3	2	3	9999	9999	9999	2	2	2	1	2	2
1212	1	1	2	2	2	2	2	1	8	2	3	2	1	3	1	3	3	3	2	2	2	2	1	3	3	1	2	2	1	2	2	2	2	2	2	1	3	3	2	2	9999	9999	9999	2	1	2	1	1	1
471	1	1	2	2	1	2	2	2	1	3	4	3	5	4	2	2	4	4	2	4	5	5	1	3	3	2	9999	9999	9999	9999	9999	9999	9999	9999	9999	3	3	3	2	2	9999	9999	9999	2	1	2	2	2	1
1588	1	1	2	2	2	1	2	2	1	9999	1	9999	1	3	2	9999	2	5	2	5	4	5	9999	1	9999	2	2	1	2	2	2	2	2	2	2	1	1	1	1	1	9999	9999	9999	1	1	1	1	1	1
131	2	1	2	2	1	1	2	2	6	3	3	3	1	3	2	2	4	4	2	2	5	4	1	3	2	2	9999	9999	9999	9999	9999	9999	9999	9999	9999	3	3	3	3	2	9999	9999	9999	2	1	2	2	2	2
1504	2	1	2	2	1	2	2	1	8	1	3	1	3	3	1	3	3	3	2	2	4	4	1	5	2	5	2	2	1	2	2	2	2	2	2	2	2	9999	9999	9999	9999	9999	9999	2	1	1	2	2	1
1339	2	1	2	1	1	2	2	2	5	4	4	3	5	3	3	3	2	4	3	4	4	5	2	2	3	1	9999	9999	9999	9999	9999	9999	9999	9999	9999	3	3	2	2	3	1	2	2	2	2	2	2	1	1
799	1	2	2	2	1	1	2	2	6	2	3	2	1	3	2	3	4	4	2	4	5	5	1	3	5	1	1	1	2	2	2	2	2	1	2	2	3	3	3	2	9999	9999	9999	2	1	1	1	1	1
1218	1	2	1	1	2	2	2	2	3	4	4	4	5	1	2	3	4	4	2	2	5	5	1	1	1	3	2	2	1	1	1	2	2	2	2	2	2	2	2	2	9999	9999	9999	9999	9999	9999	9999	9999	1
1134	2	2	2	1	2	1	2	1	6	1	2	3	1	3	2	3	2	2	2	4	4	4	1	4	4	4	1	2	1	2	2	1	2	2	1	3	2	3	3	3	1	2	2	2	1	2	2	2	1
868	2	1	2	1	2	2	2	1	2	2	3	2	1	3	3	3	4	1	1	2	4	5	1	4	6	6	2	2	1	2	2	2	2	2	2	2	2	3	2	3	9999	9999	9999	9999	9999	9999	9999	9999	9999
1311	2	1	2	1	2	1	2	2	2	1	2	3	1	3	2	3	2	2	2	3	5	3	1	4	5	4	9999	9999	9999	9999	9999	9999	9999	9999	9999	3	3	3	1	1	9999	9999	9999	2	1	2	2	2	1
185	1	1	2	2	2	2	2	1	1	2	2	1	3	3	2	3	2	2	2	4	5	5	1	4	5	3	2	2	2	2	2	2	1	2	2	3	3	3	2	2	1	2	2	2	1	2	2	2	2
677	1	1	1	2	2	2	2	2	2	3	4	2	3	4	2	2	5	5	4	3	5	5	1	3	3	2	9999	9999	9999	9999	9999	9999	9999	9999	9999	3	3	3	3	3	9999	9999	9999	2	1	2	2	2	2
75	2	2	2	1	2	1	2	1	6	1	2	2	1	3	2	3	3	1	2	2	4	4	1	5	5	5	1	1	2	2	2	1	2	2	2	3	3	1	1	1	9999	9999	9999	2	1	2	2	2	1
865	1	2	2	1	2	1	2	2	6	2	3	3	2	3	4	3	5	5	4	4	4	5	2	4	5	4	9999	9999	9999	9999	9999	9999	9999	9999	9999	3	3	3	3	3	1	2	2	2	1	2	2	2	1
1476	1	2	2	1	2	2	2	2	1	3	3	2	5	4	2	3	3	4	3	4	4	4	1	3	4	3	9999	9999	9999	9999	9999	9999	9999	9999	9999	3	3	3	3	3	9999	9999	9999	2	1	2	2	2	1
455	2	1	1	2	2	1	2	2	6	2	3	1	3	3	2	3	3	4	2	4	4	4	2	3	4	4	2	1	2	2	1	2	2	1	2	2	2	2	3	3	9999	9999	9999	2	1	1	2	2	1
917	1	2	2	1	2	1	2	2	4	1	4	3	5	2	3	3	3	3	3	3	5	4	1	2	1	1	2	1	2	2	1	2	1	2	2	3	3	2	2	2	9999	9999	9999	2	1	2	1	1	1
1375	2	2	2	1	1	2	2	1	5	3	3	3	5	3	2	3	2	4	4	2	5	5	1	4	3	2	9999	9999	9999	9999	9999	9999	9999	9999	9999	2	2	2	2	2	9999	9999	9999	2	1	2	2	2	1
323	2	1	2	2	2	1	2	1	6	1	1	1	1	3	1	3	3	3	3	4	4	2	1	5	5	5	2	2	1	2	1	2	2	2	2	1	2	2	1	3	9999	9999	9999	2	1	2	2	1	1
1010	1	1	2	1	2	2	2	2	4	2	3	3	3	3	1	3	3	3	2	2	4	4	1	4	4	4	9999	9999	9999	9999	9999	9999	9999	9999	9999	1	1	1	2	1	9999	9999	9999	1	1	1	1	1	1
444	1	2	2	1	2	1	2	2	6	1	3	2	5	2	2	3	3	1	2	3	4	4	1	2	3	1	2	2	1	1	2	2	2	2	2	3	2	3	3	3	9999	9999	9999	2	2	1	1	2	1
393	1	2	2	2	1	1	2	2	6	3	3	1	3	3	2	3	3	4	4	4	5	5	1	2	3	3	1	2	2	1	1	2	2	1	2	3	3	3	1	1	1	1	2	9999	9999	9999	9999	9999	2
97	1	1	2	2	2	1	2	2	2	1	3	3	1	4	2	3	4	2	2	2	5	4	1	3	1	3	9999	9999	9999	9999	9999	9999	9999	9999	9999	2	3	2	2	3	9999	9999	9999	2	1	2	2	2	1
1525	2	2	1	1	1	2	2	2	5	3	4	3	3	4	2	3	2	4	4	4	5	5	2	2	2	1	9999	9999	9999	9999	9999	9999	9999	9999	9999	3	3	3	3	3	9999	9999	9999	2	1	2	1	2	1
654	1	1	2	2	2	2	2	1	1	3	3	3	7	3	2	3	3	4	2	3	4	4	1	3	2	1	1	1	2	2	2	2	2	1	2	2	3	2	2	2	9999	9999	9999	2	1	2	1	2	1
277	2	1	2	1	2	1	2	2	2	2	4	3	5	2	1	2	3	3	2	3	5	4	2	3	2	3	2	1	1	2	2	2	2	1	2	3	3	2	2	2	1	2	2	2	1	1	1	2	1
1620	1	2	2	2	1	2	2	1	5	3	4	3	3	3	2	3	4	2	2	4	5	5	1	3	4	2	2	2	1	1	1	2	2	2	2	3	3	3	3	3	9999	9999	9999	2	1	1	2	2	1
162	1	2	2	2	2	1	2	1	6	3	3	2	3	3	1	2	3	2	1	2	4	2	2	3	4	3	2	2	1	2	1	2	2	2	2	3	3	3	3	2	9999	9999	9999	2	1	1	2	2	1
113	1	2	2	1	2	1	2	2	6	2	4	2	1	3	2	3	3	3	2	4	4	4	2	2	2	2	9999	9999	9999	9999	9999	9999	9999	9999	9999	1	3	3	3	1	2	2	1	2	1	1	1	1	1
419	1	1	2	2	1	2	2	2	5	3	3	3	7	3	3	3	4	3	4	4	4	4	9999	3	3	3	2	2	1	2	2	2	2	2	2	3	3	3	3	3	9999	9999	9999	2	1	1	2	1	2
24	2	2	1	1	2	1	2	2	6	2	3	3	3	3	2	3	4	3	3	4	5	5	2	4	3	3	2	2	1	2	2	2	2	2	2	3	3	3	2	2	1	2	1	2	1	2	1	2	2
303	1	2	2	1	1	2	2	2	4	3	3	3	3	4	2	2	3	4	3	4	5	5	1	5	3	3	2	2	2	1	1	2	1	2	2	2	2	2	2	2	1	2	1	9999	9999	9999	9999	9999	2
559	2	1	2	1	2	1	2	2	6	1	1	1	1	3	1	3	2	1	3	3	5	5	1	4	6	5	9999	9999	9999	9999	9999	9999	9999	9999	9999	2	2	3	3	1	9999	9999	9999	2	1	2	1	2	1
1299	2	2	1	2	1	2	2	1	5	3	3	3	3	4	3	3	3	3	3	4	5	4	1	3	4	3	2	2	1	2	2	2	2	2	2	3	3	3	2	2	9999	9999	9999	1	1	1	1	2	1
789	2	1	2	1	1	2	2	2	4	3	3	3	3	9999	2	2	3	4	5	4	5	5	1	2	4	3	2	2	1	1	2	2	2	2	2	1	1	3	3	3	9999	9999	9999	1	1	1	1	1	1
756	1	1	2	1	2	2	2	2	1	1	3	3	1	3	3	3	3	3	3	3	5	4	1	1	9999	1	2	1	2	2	2	2	2	2	1	3	3	3	3	3	1	2	2	2	1	2	2	2	2
1599	1	1	2	2	2	1	2	2	2	1	4	3	3	3	2	3	3	3	3	4	5	4	1	2	2	2	1	1	2	2	2	2	2	2	2	2	3	2	2	2	9999	9999	9999	2	1	2	2	1	1
1182	1	2	2	2	1	1	2	2	5	1	4	4	2	3	3	4	2	2	3	4	5	2	1	3	1	3	1	1	2	2	2	1	1	1	2	3	2	2	2	2	2	1	1	9999	9999	9999	9999	9999	2
1146	2	2	2	2	1	1	2	1	6	2	2	2	1	3	1	3	4	1	3	4	5	4	1	3	3	4	1	2	2	2	2	2	2	2	2	1	3	1	3	3	9999	9999	9999	2	1	2	2	2	2
400	1	1	2	2	2	1	2	2	1	2	3	3	3	3	2	4	4	4	2	3	5	4	1	4	2	4	1	2	2	2	2	2	2	1	2	3	2	3	3	3	9999	9999	9999	2	1	2	2	2	2
247	2	1	1	2	2	1	2	2	2	2	4	1	7	3	2	3	5	4	4	5	5	5	2	2	2	3	9999	9999	9999	9999	9999	9999	9999	9999	9999	3	3	2	2	2	9999	9999	9999	9999	9999	9999	9999	9999	9999
95	2	1	2	2	2	1	2	1	6	2	2	2	2	3	2	2	3	1	3	2	5	5	1	3	3	1	2	1	2	2	2	2	2	1	2	3	1	3	3	3	9999	9999	9999	2	1	2	2	2	2
624	1	2	1	2	1	2	2	2	1	2	3	4	8	3	5	2	2	2	2	4	4	2	9999	9999	9999	9999	1	2	2	2	2	2	2	2	2	3	3	2	3	3	9999	9999	9999	2	2	2	1	1	2
945	1	1	2	1	2	2	2	2	2	2	2	3	1	3	2	2	4	2	3	3	4	3	1	4	4	5	1	1	2	2	2	2	2	2	2	3	3	3	3	3	9999	9999	9999	2	2	2	2	1	2
853	2	2	1	1	1	2	2	2	3	1	4	2	3	3	1	2	3	2	4	5	4	4	2	5	4	1	9999	9999	9999	9999	9999	9999	9999	9999	9999	3	1	3	2	1	9999	9999	9999	2	1	1	2	2	1
1047	1	1	2	2	2	2	2	1	1	4	3	4	3	3	3	3	4	3	2	3	5	4	1	3	3	2	1	1	1	2	2	2	1	1	2	2	2	2	2	2	9999	9999	9999	2	1	1	1	1	1
1095	1	2	2	2	1	1	2	2	1	2	2	2	1	3	2	2	2	2	2	4	5	5	1	5	5	4	1	1	2	2	2	1	2	2	2	1	3	2	2	2	9999	9999	9999	9999	9999	9999	9999	9999	2
1053	2	1	2	1	1	2	2	2	5	4	4	2	5	3	2	3	5	4	2	2	4	4	1	6	3	3	2	2	1	2	2	2	2	2	2	3	3	3	2	2	9999	9999	9999	1	1	1	1	1	1
1250	2	2	1	1	1	2	2	2	5	4	4	3	5	3	3	3	3	4	3	4	4	4	1	1	3	2	2	2	1	2	2	2	1	2	2	3	3	3	2	2	1	2	2	2	1	1	2	1	2
1369	1	1	2	2	2	1	2	2	1	3	4	2	5	3	2	3	4	5	3	2	4	2	1	3	3	3	2	2	2	2	2	2	2	1	2	3	3	3	3	3	9999	9999	9999	2	1	2	2	2	1
646	1	1	2	2	2	1	2	2	6	3	3	4	3	3	2	3	4	4	2	2	5	4	1	3	3	4	1	1	2	2	2	1	1	2	2	3	2	3	2	2	1	2	1	2	1	2	2	2	1
1439	1	1	2	2	2	2	2	1	1	2	3	3	5	3	1	3	4	4	4	4	5	4	1	2	2	2	2	2	1	1	2	2	2	2	2	1	3	3	2	2	9999	9999	9999	9999	9999	9999	9999	9999	2
1628	2	1	2	2	2	1	2	1	2	1	3	3	1	3	1	3	4	3	2	2	5	4	1	3	3	4	2	2	1	1	2	2	2	2	2	3	2	3	3	3	9999	9999	9999	2	1	2	2	1	1
353	1	2	2	2	1	1	2	2	6	3	3	3	3	3	2	2	3	4	2	3	2	3	1	4	5	4	1	2	2	2	2	2	2	2	2	3	3	9999	2	2	2	1	2	2	1	1	2	1	2
972	1	2	2	1	2	2	2	1	4	1	1	2	1	3	2	3	4	2	3	2	5	2	1	5	4	4	1	2	2	2	2	2	1	1	1	1	1	1	3	3	1	2	2	1	1	1	1	1	1
1175	1	1	1	2	2	2	2	2	1	1	3	1	5	4	2	3	4	4	3	3	5	5	2	5	5	4	9999	9999	9999	9999	9999	9999	9999	9999	9999	3	3	3	3	3	9999	9999	9999	2	1	2	1	2	1
1611	1	1	2	2	2	2	2	1	2	3	2	3	1	3	3	2	2	2	3	4	5	4	1	4	4	4	2	2	1	1	2	2	2	2	2	3	3	3	3	3	9999	9999	9999	2	2	2	1	2	2
1587	1	2	2	1	2	1	2	2	1	2	3	2	1	3	2	2	2	3	3	3	4	3	1	3	3	2	2	2	1	2	2	2	2	2	2	3	3	3	3	3	9999	9999	9999	2	1	2	2	2	2
714	1	1	2	2	2	1	2	2	1	2	3	1	8	3	1	2	3	3	3	4	5	4	2	4	6	4	2	2	2	2	1	2	2	2	2	3	3	3	3	3	1	2	2	2	2	1	2	2	1
66	2	2	2	1	1	1	2	2	5	3	3	2	7	3	2	3	4	4	2	4	4	4	1	4	5	3	2	1	1	1	1	2	2	2	2	3	3	3	3	2	9999	9999	9999	2	1	1	1	1	1
854	2	1	2	2	2	1	2	1	2	1	1	1	4	3	2	3	2	1	2	2	5	2	1	4	4	5	2	2	2	1	2	2	2	2	2	3	2	3	3	3	9999	9999	9999	2	1	2	2	2	1
326	2	2	2	2	2	1	2	2	6666	2	3	1	1	3	2	3	2	2	2	4	5	4	1	3	4	5	2	2	1	1	2	2	2	2	2	2	3	3	3	3	9999	9999	9999	9999	9999	9999	9999	9999	1
145	2	1	2	2	2	1	2	1	2	1	3	1	1	3	2	3	5	3	2	4	5	5	2	4	3	5	2	2	2	2	1	2	2	2	2	3	1	3	3	3	9999	9999	9999	2	1	1	2	2	1
1282	1	2	2	2	1	2	2	1	5	3	2	3	2	3	1	2	5	5	3	3	5	5	1	6	9999	3	2	1	2	2	2	2	2	2	2	3	3	1	3	1	1	2	2	2	1	2	1	2	2
386	2	1	1	2	1	2	2	2	3	2	3	2	3	3	2	3	4	4	2	2	4	4	2	3	3	1	2	2	1	2	1	2	2	2	2	3	3	3	3	1	9999	9999	9999	2	1	1	1	1	1
1151	1	2	2	2	2	1	2	1	8	1	3	1	1	3	3	3	5	5	4	4	5	5	9999	3	1	4	1	1	1	2	1	2	2	1	2	2	3	2	3	3	9999	9999	9999	9999	9999	9999	9999	9999	1
485	1	2	2	1	2	1	2	2	4	3	3	2	3	4	3	3	5	4	3	4	5	5	2	3	3	3	9999	9999	9999	9999	9999	9999	9999	9999	9999	3	3	3	3	3	9999	9999	9999	2	1	2	2	2	2
1429	1	2	2	2	2	1	2	2	6	3	2	2	5	3	1	2	3	2	2	4	3	4	9999	5	3	2	1	2	2	2	2	2	1	2	2	1	3	3	3	3	9999	9999	9999	9999	9999	9999	9999	9999	9999
700	1	2	2	1	2	2	2	1	4	2	3	3	1	3	3	3	4	4	2	4	3	4	1	3	3	3	2	2	2	1	2	2	2	2	2	2	3	2	2	2	9999	9999	9999	1	1	1	1	1	1
1002	2	1	2	1	1	2	2	2	4	3	4	3	5	3	2	3	2	2	3	4	4	4	1	2	3	2	2	2	2	2	2	2	1	2	2	2	3	3	2	3	1	1	2	2	1	2	2	1	2
263	2	1	2	2	1	1	2	2	2	1	3	2	5	3	3	9999	9999	9999	9999	9999	9999	9999	1	2	4	3	2	2	2	1	1	2	2	2	2	2	3	2	3	3	1	2	2	2	1	2	2	2	1
785	1	1	2	2	1	2	2	2	2	2	3	3	1	3	3	3	3	3	3	4	5	4	1	3	2	4	1	1	2	2	2	2	1	2	2	3	3	3	3	3	2	1	2	2	1	2	2	2	2
569	1	2	2	2	2	1	2	1	6	2	1	1	1	3	2	3	4	1	1	2	5	4	1	5	4	6	1	2	1	2	1	2	2	2	1	3	3	1	3	3	9999	9999	9999	2	2	1	2	1	1
948	1	1	2	2	2	1	2	2	2	1	2	2	1	3	3	3	2	2	3	2	4	4	1	6	6	6	1	1	2	1	2	2	1	1	2	2	1	3	3	1	9999	9999	9999	2	1	1	1	2	1
1321	2	1	2	1	2	2	2	1	2	2	2	2	3	3	2	4	4	5	2	4	4	5	1	3	2	3	1	1	1	2	2	2	2	1	2	3	3	3	3	3	9999	9999	9999	2	2	2	2	1	2
1536	1	1	2	2	2	1	2	2	2	3	3	1	5	3	2	3	4	3	3	4	5	4	1	3	5	5	9999	9999	9999	9999	9999	9999	9999	9999	9999	2	2	2	2	2	9999	9999	9999	2	2	2	2	1	2
105	2	2	2	1	1	1	2	2	5	2	2	3	3	3	2	2	4	4	2	2	4	4	1	5	3	4	2	2	1	2	2	2	2	2	2	3	3	3	2	2	1	1	1	2	2	1	2	2	1
221	1	1	2	1	2	2	2	2	1	1	2	2	3	3	2	2	3	3	1	4	5	5	1	4	5	4	1	2	1	2	2	2	2	2	2	1	2	2	2	3	9999	9999	9999	2	1	2	2	2	2
1121	2	2	2	1	2	1	2	1	4	1	2	2	2	3	2	3	2	2	2	2	4	2	1	5	5	4	2	2	2	2	2	2	2	2	1	3	2	3	2	2	2	2	1	2	1	2	1	1	1
1543	2	2	1	2	1	2	2	1	3	3	3	4	5	1	1	3	4	3	4	1	4	4	1	3	3	2	9999	9999	9999	9999	9999	9999	9999	9999	9999	3	3	2	2	3	9999	9999	9999	2	2	1	2	1	1
1193	1	1	2	2	2	2	2	1	2	2	2	2	1	3	2	2	2	2	2	4	4	4	9999	5	5	4	2	2	1	1	2	2	2	2	2	3	3	3	3	3	9999	9999	9999	2	1	1	2	2	1
98	1	2	2	1	2	1	2	2	1	3	3	3	5	3	2	3	3	4	4	4	5	5	2	1	2	1	1	2	1	1	2	1	1	1	1	1	2	2	2	2	1	2	1	2	1	2	2	2	2
1039	1	2	2	2	1	1	2	2	1	2	4	4	3	3	1	3	1	3	2	3	5	5	1	2	4	2	9999	9999	9999	9999	9999	9999	9999	9999	9999	3	3	3	3	3	1	2	2	2	1	2	2	2	1
1326	2	1	2	2	2	1	2	1	2	2	3	3	1	3	3	2	2	2	2	4	4	2	1	4	2	3	9999	9999	9999	9999	9999	9999	9999	9999	9999	2	2	2	2	2	9999	9999	9999	2	1	2	2	2	1
118	1	2	2	1	2	1	2	2	6	3	2	2	3	3	2	3	2	2	3	1	1	2	1	5	5	4	9999	9999	9999	9999	9999	9999	9999	9999	9999	3	3	3	3	3	9999	9999	9999	1	1	1	2	1	1
864	1	2	2	2	2	1	2	1	6	2	3	2	7	3	2	3	4	4	4	4	5	5	1	4	4	4	2	2	1	1	2	2	2	2	2	3	3	3	3	3	9999	9999	9999	2	1	2	2	2	2
885	2	1	2	1	2	1	2	2	4	1	2	3	2	4	3	4	3	4	3	3	5	4	1	5	5	4	2	2	2	2	1	1	2	2	2	2	3	3	2	2	9999	9999	9999	1	1	1	1	1	1
1286	1	1	2	2	1	2	2	2	2	3	3	3	2	3	2	3	3	4	3	4	4	5	1	3	4	2	2	2	2	2	2	2	1	2	2	3	3	3	2	2	2	1	2	2	1	1	2	1	2
1569	2	2	2	1	1	2	2	1	4	3	4	2	1	3	2	3	4	2	3	4	5	5	1	4	5	4	2	2	2	2	2	1	1	1	1	3	3	2	2	2	1	1	1	9999	9999	9999	9999	9999	2
1227	1	2	2	1	1	2	2	2	4	3	3	4	3	4	2	3	4	5	5	5	5	4	1	3	3	2	9999	9999	9999	9999	9999	9999	9999	9999	9999	3	3	3	3	3	9999	9999	9999	2	1	1	2	2	1
225	2	1	2	2	2	1	2	2	2	2	2	2	3	3	2	2	2	2	2	2	4	4	1	4	5	4	1	2	2	2	2	2	2	1	2	3	3	3	3	3	1	2	2	1	1	1	1	1	2
344	1	1	1	2	2	2	2	2	3	2	3	2	5	3	2	3	4	4	3	4	4	4	2	1	2	2	9999	9999	9999	9999	9999	9999	9999	9999	9999	2	2	2	2	2	9999	9999	9999	2	1	1	1	1	1
372	2	1	2	1	2	1	2	2	2	3	2	1	3	3	1	3	4	4	2	2	5	2	1	5	6	3	2	1	1	1	1	2	2	1	2	3	3	3	3	3	9999	9999	9999	1	1	1	2	2	1
837	1	1	2	2	1	2	2	2	2	2	3	3	7	3	2	3	2	2	3	3	4	4	1	4	4	4	9999	9999	9999	9999	9999	9999	9999	9999	9999	2	3	3	3	3	9999	9999	9999	1	1	1	2	2	2
886	2	1	2	1	2	1	2	2	4	3	3	3	3	3	2	3	3	3	4	4	4	4	1	3	3	3	2	2	2	2	2	2	2	1	2	3	3	2	2	2	9999	9999	9999	2	2	1	2	2	1
776	1	2	2	1	2	1	2	2	6	2	3	3	7	1	2	3	3	2	4	4	4	4	1	3	3	4	2	2	2	2	2	1	2	1	2	3	2	3	3	3	9999	9999	9999	2	1	2	2	1	1
530	1	2	2	1	1	2	2	2	1	2	3	3	3	3	2	3	4	2	4	5	5	4	1	1	1	3	2	2	1	1	1	2	2	2	2	2	3	3	3	3	9999	9999	9999	2	1	2	2	2	2
1363	1	2	2	1	1	2	2	2	5	3	3	2	2	3	2	2	4	4	4	4	5	4	1	3	3	3	1	2	2	2	2	2	2	2	2	3	2	2	2	2	9999	9999	9999	2	1	2	2	2	1
327	1	2	2	1	1	2	2	2	5	3	3	3	2	3	3	3	4	4	2	4	5	5	1	2	2	2	9999	9999	9999	9999	9999	9999	9999	9999	9999	3	3	3	3	3	9999	9999	9999	1	1	1	1	2	1
1304	2	2	1	1	1	2	2	2	5	4	3	3	3	3	1	3	3	3	2	3	4	3	1	3	5	4	2	2	2	2	2	2	1	2	1	2	2	2	2	2	9999	9999	9999	9999	9999	9999	9999	9999	9999
772	2	2	1	1	2	1	2	2	4	4	3	2	3	4	3	2	4	5	3	3	5	4	1	5	6	3	2	2	2	2	2	2	2	1	2	3	3	2	2	3	2	2	1	2	1	1	2	2	1
611	1	1	1	2	2	2	2	2	2	3	3	3	3	3	2	3	3	2	3	3	4	3	1	4	2	4	2	2	1	2	2	2	2	2	2	2	3	3	2	3	9999	9999	9999	2	1	1	2	2	2
1382	1	2	2	2	2	1	2	1	1	4	4	3	5	3	2	5	5	5	5	5	5	5	2	2	3	2	2	2	1	1	1	2	2	1	2	2	2	3	3	3	9999	9999	9999	2	2	1	1	1	1
976	1	2	1	2	2	1	2	2	6	2	2	2	1	3	2	3	3	4	4	2	4	5	1	4	4	4	9999	9999	9999	9999	9999	9999	9999	9999	9999	3	3	3	3	3	9999	9999	9999	2	1	2	2	2	1
296	1	1	2	1	2	2	2	2	1	2	2	3	1	3	2	3	4	2	2	4	5	4	1	4	3	4	2	1	2	2	1	1	2	2	2	2	3	3	3	2	9999	9999	9999	2	1	2	2	2	2
1642	1	1	2	1	2	2	2	2	2	3	3	2	7	3	2	2	4	2	2	4	5	2	1	4	4	5	9999	9999	9999	9999	9999	9999	9999	9999	9999	3	3	3	3	3	9999	9999	9999	2	1	2	2	2	2
1475	2	1	2	1	1	2	2	2	2	2	3	3	3	4	2	3	4	2	2	2	5	2	1	4	2	2	9999	9999	9999	9999	9999	9999	9999	9999	9999	3	3	3	2	2	9999	9999	9999	2	2	2	2	1	1
448	2	1	1	2	1	2	2	2	5	3	3	4	3	3	2	3	4	3	4	2	5	5	2	3	2	2	9999	9999	9999	9999	9999	9999	9999	9999	9999	2	1	1	2	2	9999	9999	9999	2	1	2	1	1	1
1600	2	1	1	1	2	2	2	2	4	4	4	3	3	1	1	3	2	2	1	2	2	2	1	3	9999	3	1	2	2	1	1	1	2	2	1	2	2	2	2	2	1	2	2	9999	9999	9999	9999	9999	9999
1171	1	1	2	2	2	1	2	2	2	1	2	2	1	3	2	3	3	2	2	4	4	4	1	4	4	4	1	2	2	2	2	2	2	2	2	3	3	9999	9999	9999	9999	9999	9999	2	1	2	2	2	2
1348	1	2	2	1	2	1	2	2	4	2	4	2	7	3	3	3	3	3	2	2	4	5	1	3	3	2	2	2	1	1	2	2	2	2	2	3	3	2	3	3	9999	9999	9999	2	1	2	2	2	1
1041	1	1	2	2	1	2	2	2	2	4	4	3	5	1	2	4	4	2	4	5	5	5	1	2	2	2	1	1	2	2	2	2	1	1	2	3	3	2	2	2	9999	9999	9999	2	1	1	1	2	1
37	1	2	2	1	1	2	2	2	4	4	4	4	5	4	4	3	4	5	4	2	5	5	1	5	4	1	2	2	2	1	2	1	2	2	2	2	2	2	2	2	9999	9999	9999	9999	9999	9999	9999	9999	1
1603	2	1	1	2	1	2	2	2	5	4	4	1	3	4	2	3	4	4	5	4	4	4	2	5	3	5	9999	9999	9999	9999	9999	9999	9999	9999	9999	3	3	3	2	2	9999	9999	9999	2	1	2	1	2	9999
907	2	1	2	1	2	1	2	2	4	2	3	3	1	1	2	2	3	2	2	5	5	5	1	4	4	4	1	1	1	2	2	2	2	2	2	3	3	2	2	2	9999	9999	9999	2	1	2	2	2	1
514	2	2	1	1	1	2	2	2	3	4	4	4	3	4	2	3	3	4	3	4	5	5	1	3	1	1	9999	9999	9999	9999	9999	9999	9999	9999	9999	1	1	1	1	1	9999	9999	9999	1	1	1	1	1	1
767	1	1	2	2	2	1	2	2	1	2	3	2	7	3	2	3	2	5	1	4	4	4	1	4	4	5	2	1	1	1	2	2	1	2	2	3	3	2	3	3	1	2	2	2	1	2	2	2	1
1614	1	2	2	2	1	1	2	2	6	3	3	4	3	3	2	3	3	2	2	4	4	4	1	3	9999	1	2	2	2	2	2	2	2	1	2	3	3	3	3	3	9999	9999	9999	2	1	1	1	1	1
838	1	2	2	1	2	1	2	2	6	2	2	2	3	3	2	3	4	4	2	5	5	5	1	4	4	3	1	1	2	2	2	2	2	2	2	3	2	2	2	2	9999	9999	9999	9999	9999	9999	9999	9999	2
635	2	2	2	1	2	1	2	1	6	2	2	2	1	3	2	3	4	3	3	4	5	4	1	4	4	4	2	1	2	2	2	1	2	2	2	3	3	3	3	3	9999	9999	9999	2	1	2	2	2	2
328	1	1	2	2	2	1	2	2	6	2	2	1	1	4	2	3	3	2	3	2	4	2	9999	2	2	3	2	1	2	2	2	2	1	2	2	2	2	2	3	3	1	2	1	2	1	2	2	2	1
1340	2	1	2	2	2	1	2	1	8	2	3	2	1	3	2	3	3	2	1	4	5	4	1	2	3	1	2	2	2	1	1	2	2	2	2	1	3	3	3	2	9999	9999	9999	2	1	2	2	2	2
888	2	1	2	2	2	1	2	1	8	1	1	1	1	3	1	3	2	2	1	2	5	3	1	5	5	3	1	1	2	2	2	2	1	2	2	3	3	3	3	1	1	1	1	2	1	2	2	2	9999
1465	2	2	1	2	1	1	2	2	6	4	4	3	1	4	4	4	3	5	3	5	5	5	2	2	4	2	2	2	2	2	2	2	1	1	1	2	2	2	2	2	1	1	2	9999	9999	9999	9999	9999	1
953	1	1	2	1	2	2	2	2	2	2	2	2	7	3	2	3	4	3	2	2	5	4	1	5	4	3	1	1	1	2	2	2	2	2	2	2	2	3	3	3	9999	9999	9999	2	1	1	2	1	2
1459	1	2	1	2	1	2	2	2	5	4	4	4	5	1	3	3	4	4	5	4	5	5	2	3	5	2	2	2	2	2	1	1	1	2	1	2	2	2	2	2	1	2	2	2	1	2	2	2	2
581	1	2	2	2	1	1	2	2	1	4	4	2	5	4	2	3	4	4	4	4	4	4	1	2	4	2	2	2	2	2	2	1	1	1	2	3	3	3	2	2	1	1	2	2	2	1	1	1	1
655	1	2	2	1	1	2	2	2	1	2	4	2	5	4	2	3	4	4	1	4	5	5	2	1	5	2	2	2	2	2	2	2	1	1	2	1	1	2	2	2	2	1	2	1	1	2	1	2	1
683	1	2	2	1	2	2	2	1	4	3	3	2	3	3	3	3	3	4	3	2	4	2	1	3	5	4	9999	9999	9999	9999	9999	9999	9999	9999	9999	3	3	3	3	3	9999	9999	9999	2	1	1	1	1	1
293	2	2	1	1	2	1	2	2	4	3	4	4	1	2	2	3	4	5	3	5	5	4	2	1	9999	1	1	2	2	2	2	2	2	1	2	3	2	2	2	2	2	2	1	9999	9999	9999	9999	9999	9999
379	2	2	1	1	1	2	2	2	4	2	3	2	3	3	2	3	4	4	2	4	4	4	1	3	3	3	2	2	1	2	2	2	2	2	2	3	3	3	3	3	9999	9999	9999	2	1	2	2	2	1
731	1	1	2	1	2	2	2	2	1	3	3	2	4	2	2	3	4	2	2	3	4	4	2	2	4	2	2	2	1	1	2	2	2	1	2	3	3	3	3	3	9999	9999	9999	2	1	2	2	2	9999
672	1	1	2	2	1	2	2	2	1	1	3	3	4	2	2	3	4	3	2	5	4	5	1	2	4	1	2	2	2	2	1	2	2	2	1	2	2	2	3	3	9999	9999	9999	2	2	1	2	1	2
951	1	2	2	1	2	1	2	2	6	2	2	2	5	3	2	2	2	2	2	4	5	5	1	5	9999	5	2	2	1	2	2	2	2	2	2	3	3	3	3	3	9999	9999	9999	2	2	1	2	2	1
82	2	2	2	1	1	1	2	2	4	2	1	2	3	3	2	2	2	2	2	3	5	3	1	5	5	5	2	2	1	2	2	2	1	2	2	2	2	2	2	2	2	1	2	2	1	2	2	2	1
255	1	1	2	2	2	2	2	1	2	2	3	2	3	3	2	3	5	4	2	3	4	4	1	4	3	3	2	2	2	1	1	2	2	2	2	2	2	3	3	3	9999	9999	9999	2	1	2	2	1	1
769	2	1	2	2	1	1	2	2	2	3	3	3	3	3	2	3	4	5	3	4	4	4	1	2	2	2	9999	9999	9999	9999	9999	9999	9999	9999	9999	1	3	3	3	3	9999	9999	9999	2	1	2	2	1	2
1564	1	2	2	1	2	1	2	2	1	4	2	3	5	4	2	4	4	5	2	3	4	5	1	4	4	1	1	1	1	1	2	2	2	2	2	1	1	2	2	2	1	2	2	2	2	1	2	1	1
1194	1	1	2	1	2	2	2	2	2	3	3	3	4	3	2	2	3	4	2	2	4	2	1	3	3	3	1	1	2	2	2	2	2	2	2	1	2	2	2	2	9999	9999	9999	2	1	2	2	2	1
172	2	1	2	1	1	2	2	2	2	3	2	3	1	3	3	2	3	2	3	4	4	4	1	3	3	4	2	2	1	2	1	2	2	2	2	3	2	3	2	2	1	1	2	2	1	2	2	2	2
1474	1	1	2	2	2	1	2	2	1	2	2	1	1	3	2	3	4	3	2	4	5	4	1	4	4	5	2	2	1	2	1	2	2	2	2	1	1	3	3	3	2	2	1	2	1	1	1	1	1
959	1	1	2	2	2	2	2	1	2	2	2	2	1	3	3	3	3	3	3	3	3	3	1	4	5	4	9999	9999	9999	9999	9999	9999	9999	9999	9999	3	3	3	3	3	9999	9999	9999	2	1	2	2	2	2
1074	2	2	1	2	1	1	2	2	6	2	4	3	5	1	2	3	4	2	4	4	5	5	1	5	4	4	2	2	1	1	2	2	2	2	2	3	1	1	2	2	9999	9999	9999	1	1	1	1	1	2
1398	1	2	2	1	2	1	2	2	6	2	3	3	1	3	3	4	3	3	2	4	5	4	9999	3	3	2	9999	9999	9999	9999	9999	9999	9999	9999	9999	3	3	3	3	2	9999	9999	9999	2	1	2	2	2	2
526	1	2	2	1	1	2	2	2	4	3	3	4	5	4	1	3	4	5	3	3	5	5	1	4	4	3	9999	9999	9999	9999	9999	9999	9999	9999	9999	3	3	3	2	2	9999	9999	9999	2	1	2	2	2	1
92	1	1	2	2	1	2	2	2	1	2	3	3	3	3	1	2	3	2	2	4	5	5	9999	3	6	4	2	2	2	1	1	2	2	2	2	3	3	3	3	3	9999	9999	9999	2	1	2	2	2	1
1216	2	2	2	2	1	1	2	1	8	2	4	3	1	3	2	4	4	4	2	3	5	4	1	2	3	9999	1	1	2	2	2	2	1	1	2	1	1	3	1	1	1	2	1	2	1	2	2	2	1
1494	1	2	2	2	1	1	2	2	6	4	2	2	1	3	2	2	2	2	2	4	5	4	1	1	3	1	1	1	2	2	2	2	2	1	2	3	1	1	3	3	2	2	1	2	1	2	1	1	1
1177	1	1	2	2	2	1	2	2	2	2	2	2	1	3	2	4	4	2	3	3	4	4	1	5	6	3	2	2	1	1	2	1	1	2	2	2	3	3	2	3	2	1	2	9999	9999	9999	9999	9999	1
943	1	1	2	1	2	2	2	2	2	3	3	3	1	3	2	2	2	5	2	4	5	5	2	4	4	3	2	2	1	1	2	1	2	2	2	3	2	3	2	1	9999	9999	9999	2	1	1	2	2	1
134	1	1	2	2	2	1	2	2	2	2	3	2	7	3	2	3	4	1	2	4	4	4	1	4	4	4	2	2	1	1	2	2	2	2	2	1	3	3	3	3	9999	9999	9999	2	1	2	2	2	2
1241	1	2	2	1	1	2	2	2	1	3	3	3	2	3	2	4	3	2	3	4	5	5	1	4	4	4	2	2	2	2	2	2	2	2	1	2	2	2	2	2	1	1	2	9999	9999	9999	9999	9999	2
8	1	2	2	1	2	1	2	2	4	2	2	3	1	3	2	3	5	3	2	2	5	4	1	5	3	4	1	2	2	1	1	2	2	1	2	3	3	3	3	3	9999	9999	9999	2	1	2	2	2	2
1466	2	2	1	2	1	1	2	2	5	3	3	3	3	3	2	3	2	2	3	3	4	4	1	4	5	4	2	2	1	1	2	2	2	2	2	2	3	2	3	2	9999	9999	9999	2	1	2	2	2	2
1539	2	1	2	1	2	2	2	1	8	2	3	3	7	2	2	2	4	4	4	4	5	4	1	5	4	4	2	2	1	2	2	2	2	2	2	2	3	3	3	3	9999	9999	9999	2	1	2	2	2	9999
535	1	2	2	1	2	2	2	1	1	2	3	3	5	4	2	3	3	4	4	5	4	4	1	3	4	2	2	2	2	2	2	2	2	2	1	3	3	2	2	3	1	2	2	2	2	1	2	2	2
1619	1	2	1	2	2	1	2	2	3	3	3	1	5	1	2	3	3	4	3	4	3	4	2	5	3	3	2	2	1	1	1	2	2	2	2	2	2	2	2	2	2	2	1	2	1	2	1	2	1
1385	1	1	1	2	2	2	2	2	3	4	3	3	3	4	3	2	4	4	3	4	2	2	1	3	2	1	2	1	2	2	2	2	1	2	2	1	3	3	2	2	2	2	1	2	1	2	2	2	2
90	1	2	2	1	1	2	2	2	4	2	4	3	3	3	2	4	5	5	4	4	5	4	1	3	5	3	2	2	1	1	2	2	2	2	2	3	1	1	3	3	9999	9999	9999	1	1	1	1	1	2
1422	2	1	2	1	2	2	2	1	2	2	3	3	1	3	2	4	3	2	2	4	4	4	1	5	5	4	1	1	2	2	2	1	1	1	1	1	1	3	3	3	1	2	1	2	1	2	2	2	2
461	2	2	1	2	1	1	2	2	5	3	3	3	3	3	2	3	4	4	2	5	5	5	1	4	4	3	2	2	1	2	2	2	1	2	2	2	2	2	2	2	1	1	2	2	1	2	2	2	1
1566	1	1	2	2	2	1	2	2	2	2	3	3	1	3	2	4	5	1	4	4	5	4	1	4	5	3	2	2	1	2	2	2	2	1	2	2	2	2	3	3	9999	9999	9999	2	1	2	2	1	2
1623	1	1	2	2	2	1	2	2	2	9999	9999	9999	7	3	2	4	4	3	2	4	4	4	9999	4	5	6	9999	9999	9999	9999	9999	9999	9999	9999	9999	3	1	1	3	2	9999	9999	9999	2	1	1	2	2	1
1285	2	1	1	2	1	2	2	2	5	3	3	3	1	3	3	3	2	3	4	5	5	5	1	4	5	2	2	2	1	1	1	1	1	2	2	3	2	2	2	2	1	1	1	2	1	2	2	2	2
1246	1	2	2	1	2	1	2	2	4	3	2	3	6	1	2	2	3	3	2	4	4	4	2	5	5	6	2	2	2	1	2	2	2	2	2	3	3	3	2	2	9999	9999	9999	2	2	1	2	2	1
616	1	2	1	2	1	2	2	2	5	3	4	4	5	4	2	2	4	4	2	2	5	5	1	1	1	1	1	2	2	2	2	2	1	2	1	2	2	2	2	2	1	1	1	9999	9999	9999	9999	9999	2
104	2	2	2	1	2	1	2	1	4	2	2	2	1	3	1	2	3	2	2	4	5	4	1	3	3	3	1	1	2	2	2	2	1	1	2	1	3	3	3	3	1	2	2	2	1	1	2	1	1
1001	1	1	2	1	2	2	2	2	2	1	2	1	1	3	2	3	3	3	3	4	4	2	1	4	3	3	9999	9999	9999	9999	9999	9999	9999	9999	9999	3	3	3	3	3	9999	9999	9999	2	1	2	2	2	2
892	2	2	2	1	1	1	2	2	6	2	3	3	1	3	2	3	4	1	2	5	5	5	1	4	3	2	1	2	1	2	1	2	2	2	2	1	1	1	1	1	9999	9999	9999	2	2	2	2	1	2
53	2	2	2	1	1	1	2	2	4	4	3	2	3	3	2	3	5	4	3	2	5	5	1	4	1	4	9999	9999	9999	9999	9999	9999	9999	9999	9999	2	2	2	2	2	9999	9999	9999	2	1	2	2	2	1
1206	1	2	1	2	2	1	2	2	1	3	3	2	3	3	2	3	3	3	4	4	5	4	2	2	2	1	9999	9999	9999	9999	9999	9999	9999	9999	9999	3	3	3	3	3	9999	9999	9999	1	1	1	1	1	1
1197	2	2	1	1	1	2	2	2	5	3	4	1	3	3	2	4	4	5	5	4	5	5	2	3	9999	3	2	2	2	2	2	2	2	1	2	3	3	1	2	2	9999	9999	9999	2	1	1	2	2	1
1354	1	2	2	2	1	1	2	2	1	2	3	2	1	3	2	3	4	2	2	3	4	4	1	2	5	4	2	2	1	2	2	2	1	1	2	3	3	2	2	2	9999	9999	9999	2	1	2	2	2	1
1022	1	2	2	1	2	1	2	2	1	2	2	2	1	3	3	2	4	2	3	2	5	4	2	4	5	5	2	1	1	2	2	2	2	1	2	2	3	2	3	3	1	1	1	2	1	1	2	2	1
940	1	1	2	2	2	1	2	2	2	2	3	2	7	3	9999	9999	9999	9999	9999	9999	9999	9999	9999	3	3	4	2	2	1	2	2	2	2	2	2	2	3	3	3	3	9999	9999	9999	9999	9999	9999	9999	9999	2
573	1	2	2	2	1	2	2	1	5	4	3	4	3	3	2	2	2	2	5	5	5	5	1	2	2	3	9999	9999	9999	9999	9999	9999	9999	9999	9999	9999	9999	9999	9999	9999	9999	9999	9999	2	2	2	1	2	9999
1102	2	1	2	2	1	1	2	2	5	2	3	4	3	3	2	1	2	2	2	4	5	5	1	4	4	2	2	1	2	2	2	2	2	2	2	2	2	3	3	3	1	2	2	9999	9999	9999	9999	9999	2
1322	2	2	2	1	2	1	2	1	6	2	3	2	5	2	2	3	4	3	2	4	4	4	1	3	4	2	2	2	1	2	2	2	2	1	2	3	2	3	2	3	2	2	1	2	1	2	1	1	1
169	1	2	2	2	1	2	2	1	8	2	3	2	5	2	2	4	4	3	2	4	4	4	2	4	5	2	1	2	2	2	2	1	1	2	1	1	2	2	2	2	1	1	2	9999	9999	9999	9999	9999	1
584	1	2	1	2	2	1	2	2	6	2	4	3	7	3	2	4	4	5	2	5	5	5	1	1	1	1	9999	9999	9999	9999	9999	9999	9999	9999	9999	3	3	3	2	2	9999	9999	9999	1	1	2	1	1	1
1230	1	1	2	2	2	1	2	2	2	2	2	2	1	3	2	3	4	3	4	5	5	5	1	4	4	5	2	1	2	2	2	2	2	2	1	3	2	3	3	3	9999	9999	9999	2	2	1	2	1	2
765	2	1	1	1	2	2	2	2	2	2	2	2	2	3	2	3	4	5	3	4	5	5	1	5	4	2	2	2	2	1	1	2	2	2	2	3	3	1	3	3	9999	9999	9999	2	1	1	2	1	1
318	1	1	2	2	2	1	2	2	6	2	4	4	5	4	2	3	3	1	2	5	5	5	1	1	3	1	2	2	1	2	2	2	2	2	1	3	3	3	3	3	2	2	1	2	1	1	1	1	1
894	1	2	2	1	2	2	2	1	4	3	3	3	1	4	2	3	2	3	2	2	5	5	1	2	3	2	2	2	1	2	1	2	2	2	2	1	3	3	2	2	9999	9999	9999	2	1	2	1	2	1
388	2	1	2	2	1	2	2	1	5	2	3	3	3	3	2	4	4	2	2	4	5	4	1	3	2	3	2	2	2	1	1	2	2	1	2	3	3	3	2	2	9999	9999	9999	2	1	2	2	2	1
682	1	1	2	2	1	2	2	2	1	4	4	2	5	2	3	3	4	5	2	3	5	4	1	6	1	2	1	2	2	2	2	1	2	1	2	2	2	2	2	2	1	1	1	2	1	2	2	2	2
740	1	2	2	1	2	1	2	2	4	3	4	4	1	3	1	3	3	4	5	3	5	4	1	3	6	2	2	2	1	1	2	2	2	2	2	1	2	2	2	2	9999	9999	9999	1	1	1	1	1	1
952	2	2	1	1	1	2	2	2	4	4	4	4	1	3	2	3	2	5	2	3	5	5	1	6	6	1	2	2	2	1	1	1	2	2	2	2	3	2	2	2	2	2	1	1	1	1	1	1	1
128	2	1	2	1	2	2	2	1	8	2	3	2	5	3	2	3	4	2	2	4	5	5	1	3	4	3	2	2	2	2	2	2	1	2	1	1	1	2	2	2	1	1	1	2	2	1	2	2	2
187	2	1	2	2	1	1	2	2	6	2	3	2	3	3	2	3	4	5	5	5	5	5	9999	9999	5	3	2	2	1	2	2	2	2	2	2	3	3	3	3	3	9999	9999	9999	1	1	2	2	2	1
719	1	2	1	2	1	2	2	2	5	3	3	2	3	3	2	3	4	4	4	4	4	4	1	4	4	4	2	2	1	1	1	2	2	2	2	2	2	3	3	3	9999	9999	9999	2	1	1	1	1	1
826	2	2	2	1	1	1	2	2	4	3	3	4	1	1	2	4	4	3	3	3	4	5	1	3	4	1	9999	9999	9999	9999	9999	9999	9999	9999	9999	3	3	3	3	3	9999	9999	9999	2	1	1	1	1	1
1538	1	2	2	2	1	2	2	1	1	3	3	1	3	3	2	3	2	5	5	5	5	5	1	4	3	2	2	2	1	2	2	2	2	2	2	3	3	3	2	2	1	2	1	2	1	2	2	2	2
1319	1	1	2	2	1	2	2	2	1	3	4	3	3	1	1	3	3	3	3	3	5	4	1	3	4	3	2	2	2	2	2	2	2	1	2	3	3	3	1	1	9999	9999	9999	2	1	1	2	2	1
126	1	1	1	2	2	2	2	2	1	3	3	2	1	4	2	3	3	4	2	3	5	5	1	3	2	2	9999	9999	9999	9999	9999	9999	9999	9999	9999	1	3	3	2	3	9999	9999	9999	2	1	1	1	2	1
1425	1	2	2	2	2	1	2	1	1	2	3	2	7	3	2	3	3	3	4	4	5	5	1	4	5	3	2	2	2	2	2	1	1	1	2	2	2	3	9999	2	1	2	2	9999	9999	9999	9999	9999	1
831	1	1	2	2	2	1	2	2	2	2	4	9999	1	3	2	4	5	5	2	3	5	4	1	5	3	5	2	2	1	2	2	2	2	2	2	3	3	3	3	3	9999	9999	9999	1	1	1	1	1	1
745	1	1	2	2	2	1	2	2	1	4	4	4	3	3	3	4	4	2	2	4	4	4	1	2	9999	2	2	1	2	2	2	2	2	2	2	3	2	2	2	2	9999	9999	9999	9999	9999	9999	9999	9999	9999
83	2	2	2	1	1	2	2	1	4	3	3	1	3	4	1	4	4	4	2	4	5	5	9999	2	3	3	2	2	2	2	2	2	2	1	2	3	2	2	2	2	9999	9999	9999	2	1	2	2	1	1
410	1	1	2	2	1	2	2	2	2	9999	9999	9999	3	9999	9999	9999	9999	9999	9999	9999	9999	9999	9999	9999	9999	9999	2	1	2	1	2	2	2	2	2	3	3	2	2	2	9999	9999	9999	2	2	2	2	1	1
891	1	2	2	1	2	1	2	2	6	2	2	2	1	1	2	3	3	5	4	2	4	3	1	3	3	3	2	2	2	1	2	2	2	2	2	3	3	3	3	3	9999	9999	9999	2	1	2	1	1	1
835	2	2	2	1	1	1	2	2	4	2	2	2	1	1	3	2	2	2	3	2	4	4	1	4	3	4	2	2	2	1	2	2	2	2	2	3	3	3	1	1	9999	9999	9999	2	1	2	1	2	2
10	1	1	2	2	2	1	2	2	2	2	2	3	3	3	2	3	3	2	3	3	5	5	1	3	4	4	2	2	1	2	2	2	2	2	2	3	3	3	3	3	9999	9999	9999	2	1	2	2	2	1
1491	1	1	2	1	2	2	2	2	4	1	3	3	2	3	3	3	4	2	3	4	4	5	1	2	2	2	9999	9999	9999	9999	9999	9999	9999	9999	9999	3	3	3	3	3	9999	9999	9999	2	1	1	2	1	1
788	1	1	2	2	2	1	2	2	1	3	3	3	3	3	2	3	5	5	2	2	5	2	2	3	4	2	1	1	2	2	2	2	2	2	2	3	3	2	2	2	9999	9999	9999	2	2	1	1	1	1
651	2	1	1	2	1	2	2	2	2	4	4	1	1	3	3	3	4	4	5	4	5	5	1	2	2	2	2	2	2	2	2	2	2	1	2	1	3	3	2	2	9999	9999	9999	2	1	2	2	2	2
849	1	2	2	2	2	1	2	1	1	2	3	2	3	3	2	3	3	4	3	4	5	5	1	3	3	3	2	1	2	1	2	2	2	1	2	3	3	2	2	2	9999	9999	9999	2	1	1	2	2	1
1585	2	1	1	2	1	2	2	2	2	3	3	4	3	4	2	3	4	4	4	4	5	5	2	3	2	2	9999	9999	9999	9999	9999	9999	9999	9999	9999	2	2	3	2	2	9999	9999	9999	1	1	2	1	2	2
734	2	1	1	1	2	2	2	2	4	1	3	2	7	3	3	2	3	4	3	4	5	5	1	3	3	4	2	2	1	2	2	2	2	2	2	3	3	3	3	3	9999	9999	9999	2	2	1	2	2	1
690	1	1	2	2	2	1	2	2	2	2	3	3	8	3	1	3	3	3	1	3	5	5	2	3	3	4	1	2	2	1	1	2	1	2	2	3	3	2	2	2	9999	9999	9999	2	2	1	2	2	2
420	2	1	2	2	2	1	2	1	2	2	2	2	7	3	1	3	2	2	1	3	4	5	1	3	4	4	9999	9999	9999	9999	9999	9999	9999	9999	9999	1	3	3	3	3	9999	9999	9999	2	1	2	2	2	1
1065	1	2	2	2	1	2	1	2	5	3	4	4	3	2	2	3	4	2	2	4	5	5	1	5	3	3	1	2	1	2	1	2	2	2	2	2	1	3	2	2	9999	9999	9999	2	1	2	1	1	2
342	2	1	2	2	2	1	2	1	2	2	2	1	1	3	2	3	3	3	2	3	4	4	1	6	5	5	2	2	1	2	2	2	2	2	2	1	1	1	1	1	9999	9999	9999	1	1	1	1	2	1
947	2	1	2	2	1	1	2	2	2	4	3	4	3	3	3	3	2	2	2	3	2	4	1	2	2	1	2	2	1	1	2	2	2	2	2	3	3	2	2	2	9999	9999	9999	1	1	2	1	1	1
1258	1	2	2	1	2	1	2	2	1	2	3	3	1	3	2	2	4	2	2	4	4	2	1	3	4	4	2	2	2	2	2	2	2	1	2	3	3	3	3	3	9999	9999	9999	2	2	1	2	1	1
1141	1	1	2	1	2	2	2	2	2	3	3	4	3	3	2	2	3	3	2	2	5	5	2	5	3	3	2	1	1	2	2	2	2	2	2	3	3	3	3	3	9999	9999	9999	1	1	1	1	1	1
1158	2	1	2	1	2	2	2	1	2	1	4	2	3	3	1	3	2	1	1	4	5	4	1	4	6	4	1	1	2	2	2	2	2	2	2	3	3	3	3	3	2	1	2	9999	9999	9999	9999	9999	2
866	1	1	2	1	2	2	2	2	1	2	2	3	3	3	2	3	2	2	2	4	5	4	1	3	3	3	2	2	2	1	1	2	2	2	2	1	2	2	2	2	9999	9999	9999	2	1	2	2	1	1
132	2	2	1	2	2	1	2	2	6	2	2	2	7	3	3	3	4	2	3	2	2	2	1	2	5	2	2	1	1	1	1	1	1	1	1	3	3	3	3	3	2	1	2	9999	9999	9999	9999	9999	1
667	2	1	2	1	2	2	2	1	2	2	3	3	1	3	2	3	4	4	2	4	5	5	1	4	5	4	1	1	2	2	2	2	2	1	2	1	1	3	3	3	9999	9999	9999	2	1	1	2	2	1
982	1	1	2	1	2	2	2	2	4	2	3	2	8	3	2	3	4	2	3	4	5	5	1	3	4	3	1	2	2	2	2	2	2	1	2	2	2	2	3	2	9999	9999	9999	2	1	2	2	2	9999
1416	2	2	1	1	1	2	2	2	5	3	4	4	5	4	3	3	3	5	4	4	5	4	1	4	3	1	1	2	2	2	2	2	1	1	2	2	3	3	2	2	1	1	2	9999	9999	9999	9999	9999	1
424	1	2	2	1	2	2	1	2	4	3	3	4	1	3	3	3	2	2	3	3	2	4	1	3	3	3	2	1	2	1	2	2	2	2	2	1	1	1	1	1	2	2	1	2	1	2	2	2	2
1144	2	2	2	2	1	1	2	2	6	4	4	4	3	4	3	3	5	5	5	4	5	5	2	3	3	3	9999	9999	9999	9999	9999	9999	9999	9999	9999	3	3	3	2	2	9999	9999	9999	2	1	2	2	1	2
42	2	1	1	2	2	2	1	2	2	4	3	3	1	3	2	4	5	3	2	4	4	4	2	4	4	4	1	1	2	2	2	2	2	1	2	1	3	3	2	2	1	2	1	2	1	1	1	2	2
440	2	1	2	1	2	1	2	2	6	2	2	2	7	3	1	3	2	1	3	3	2	3	1	3	5	4	2	1	2	1	1	2	2	2	2	3	2	3	3	3	9999	9999	9999	2	1	2	2	1	1
588	2	1	2	2	1	1	2	2	2	3	3	3	3	3	2	3	4	4	5	5	5	5	1	4	4	5	2	1	2	2	2	2	2	2	2	3	3	3	3	3	9999	9999	9999	2	1	2	2	2	2
291	1	1	2	2	2	1	2	2	2	2	3	3	5	4	2	3	3	1	4	4	4	5	1	3	4	3	1	2	2	1	2	1	2	2	2	3	2	3	3	2	9999	9999	9999	2	2	2	2	1	1
1409	2	1	1	2	1	2	2	2	2	4	4	4	3	3	2	3	5	4	3	2	4	5	2	2	5	6	9999	9999	9999	9999	9999	9999	9999	9999	9999	3	3	3	3	3	9999	9999	9999	1	1	2	2	2	2
1580	1	2	1	2	1	2	2	2	5	3	4	3	5	1	4	4	5	4	4	4	5	5	1	2	1	1	2	2	2	2	1	2	1	1	2	2	2	2	2	2	1	1	1	9999	9999	9999	9999	9999	2
248	1	2	2	1	1	2	2	2	1	4	4	3	3	4	2	5	4	4	4	4	4	4	1	2	2	2	2	1	2	2	2	1	2	1	2	3	3	2	2	2	9999	9999	9999	2	1	2	2	2	1
546	1	2	2	2	1	1	2	2	1	3	4	2	5	2	2	2	4	4	3	2	5	5	1	3	5	4	2	2	2	2	2	2	2	1	2	2	3	2	2	2	2	2	1	2	2	1	1	2	2
1138	1	1	2	2	1	2	2	2	5	3	4	2	3	1	2	3	4	4	4	5	5	5	1	3	5	1	2	2	1	1	2	2	2	1	2	1	1	1	2	3	9999	9999	9999	2	1	1	1	1	2
1515	2	2	1	1	1	2	2	2	3	4	4	3	3	3	2	2	4	4	2	4	4	5	1	5	5	4	1	2	2	2	2	1	1	2	2	3	3	2	2	2	1	1	2	2	1	2	2	2	2
1316	1	1	2	2	2	1	2	2	1	2	3	2	3	3	2	3	4	3	2	4	5	5	1	5	5	5	2	1	1	2	2	2	2	1	2	3	3	3	3	3	9999	9999	9999	9999	9999	9999	9999	9999	9999
1066	1	2	1	2	2	1	2	2	3	3	4	1	1	4	2	3	4	4	3	3	4	4	1	1	1	2	9999	9999	9999	9999	9999	9999	9999	9999	9999	3	3	3	2	2	2	1	2	2	1	2	1	2	1
408	2	2	1	2	1	1	2	2	5	3	3	3	3	2	2	3	3	3	3	5	5	5	1	1	2	2	2	2	2	2	1	2	2	2	2	3	3	3	3	3	9999	9999	9999	2	1	1	2	1	2
1253	1	1	2	1	2	2	2	2	2	2	1	1	1	2	1	2	2	1	3	2	5	3	1	2	5	3	9999	9999	9999	9999	9999	9999	9999	9999	9999	3	3	1	1	1	9999	9999	9999	2	1	2	2	2	2
119	1	2	2	1	1	2	2	2	1	3	4	4	5	3	2	3	4	3	3	5	5	5	1	4	4	3	1	2	2	2	2	1	2	2	2	3	3	3	2	2	9999	9999	9999	2	1	2	2	2	2
1173	1	2	2	1	1	2	2	2	5	3	3	3	5	1	2	3	4	3	2	4	5	5	2	4	4	3	2	2	1	2	2	2	2	2	2	3	3	3	2	2	9999	9999	9999	2	1	1	1	2	1
488	2	2	2	1	1	2	2	1	4	1	2	2	7	3	2	2	3	3	1	2	4	4	2	2	4	2	2	2	1	2	1	2	2	2	2	3	1	3	3	3	1	2	2	2	1	2	2	1	2
117	1	2	1	2	1	2	2	2	3	4	4	3	3	1	3	3	2	2	2	5	5	5	2	2	2	3	2	2	1	1	2	2	2	2	2	3	3	3	3	3	9999	9999	9999	2	1	2	2	2	1
818	2	2	2	2	1	1	2	1	8	3	3	1	1	3	3	3	4	1	3	3	5	3	1	5	4	2	2	2	2	2	2	2	2	2	1	3	3	3	2	2	9999	9999	9999	9999	9999	9999	9999	9999	9999
276	2	1	1	2	1	2	2	2	3	3	4	4	3	4	3	3	3	3	4	4	5	5	9999	3	2	1	2	2	2	1	2	2	2	2	2	3	3	3	2	2	9999	9999	9999	2	1	2	2	2	1
979	1	1	2	1	2	2	2	2	1	1	1	1	1	1	2	1	4	5	5	5	5	5	1	1	1	1	1	1	2	2	2	2	2	2	2	3	3	3	3	3	1	1	2	2	2	1	2	2	2
387	2	2	1	1	1	2	2	2	5	4	4	3	4	3	2	3	3	4	2	2	4	5	1	2	3	2	1	2	2	2	2	2	2	2	2	3	3	3	2	2	9999	9999	9999	9999	9999	9999	9999	9999	2
1478	2	2	2	1	2	1	2	1	6	2	3	3	1	1	2	3	3	3	3	3	4	3	2	4	2	4	2	1	2	2	2	2	1	1	2	2	2	2	2	2	1	2	2	9999	9999	9999	9999	9999	9999
1450	2	1	2	1	2	1	2	2	2	2	3	2	1	1	2	3	4	2	3	4	5	4	1	4	4	4	9999	9999	9999	9999	9999	9999	9999	9999	9999	3	2	3	2	3	9999	9999	9999	2	1	1	2	2	1
577	2	2	1	2	2	2	2	2	6666	3	4	2	5	3	1	3	4	5	4	2	5	5	2	4	3	1	9999	9999	9999	9999	9999	9999	9999	9999	9999	3	2	2	2	2	9999	9999	9999	2	2	2	1	2	2
752	1	1	1	2	2	2	2	2	1	2	2	2	7	3	2	2	5	4	3	4	5	5	1	4	3	9999	1	2	2	2	2	2	2	2	2	3	1	1	3	3	9999	9999	9999	2	1	2	2	2	1
1388	2	1	2	1	2	1	2	2	6	2	3	1	2	3	2	3	4	4	2	4	5	4	1	1	4	3	9999	9999	9999	9999	9999	9999	9999	9999	9999	3	3	3	2	3	9999	9999	9999	2	2	1	2	2	1
967	1	2	1	2	1	2	2	2	5	3	3	3	3	2	1	1	3	2	3	3	4	4	1	2	5	4	2	2	2	2	2	1	1	2	2	2	2	2	2	2	1	2	2	9999	9999	9999	9999	9999	9999
453	1	2	2	1	1	2	2	2	4	3	2	3	3	3	2	4	5	5	5	4	5	5	2	4	3	3	1	2	2	2	2	2	2	1	2	2	3	3	2	2	1	2	2	9999	9999	9999	9999	9999	1
536	2	2	2	1	2	1	2	1	6	1	2	2	1	3	1	2	3	1	3	4	5	4	1	6	5	5	2	2	1	1	2	2	2	2	2	3	3	3	3	3	9999	9999	9999	2	2	1	2	2	1
921	1	1	2	2	1	2	2	2	1	3	3	4	3	3	2	3	4	2	2	4	5	5	1	2	3	2	2	2	1	2	2	2	2	1	2	3	2	3	2	2	9999	9999	9999	2	1	1	1	1	1
585	2	2	1	1	2	1	2	2	6	4	4	3	3	4	2	3	2	2	3	2	4	2	1	4	2	2	2	2	2	2	2	1	2	2	1	2	2	2	2	2	2	1	2	9999	9999	9999	9999	9999	9999
1147	1	2	2	1	2	1	2	2	6	3	3	2	1	3	1	3	4	5	3	2	4	5	2	2	4	3	9999	9999	9999	9999	9999	9999	9999	9999	9999	1	3	3	3	3	9999	9999	9999	9999	9999	9999	9999	9999	9999
981	2	1	2	1	2	1	2	2	4	3	3	3	3	3	2	2	3	4	2	4	4	4	2	3	3	3	2	2	1	2	1	2	2	2	2	2	2	2	2	2	9999	9999	9999	2	1	2	2	2	1
1133	2	1	2	1	2	2	2	1	4	3	4	3	5	3	2	4	4	4	3	1	4	5	1	5	4	2	9999	9999	9999	9999	9999	9999	9999	9999	9999	2	2	3	2	2	1	1	2	2	1	1	1	1	1
610	2	1	2	1	2	1	2	2	6	3	3	2	1	2	2	3	4	4	3	4	5	5	2	3	5	3	2	2	1	1	1	1	2	2	2	2	2	2	2	2	9999	9999	9999	2	2	2	1	1	2
712	2	1	2	1	2	2	2	1	4	1	2	1	8	3	2	3	3	3	3	4	5	2	1	4	6	4	2	1	2	1	2	2	2	2	2	3	2	2	3	2	9999	9999	9999	9999	9999	9999	9999	9999	2
[truncated: 196 more columns]
